# Supplementary material for: Diversity and evolutionary history of RNA viruses among different horseshoe crab species
Source: J Virol. 2025 Jun 20;99(7):e00164-25. doi: 10.1128/jvi.00164-25 (PMC12282059; doi:10.1128/jvi.00164-25)
Supplement: Supplemental Excel file — Files S1 to S4. [file jvi.00164-25-s0002.xlsx]

## Sheet: Supplemental File S1
Supplemental File S1. Read counts of corresponding RNA viruses across horseshoe crab datasets.
	SRR14663348	SRR14663349	SRR14663350	SRR14663351	SRR14663352	SRR14663353	SRR6981889	SRR6981890	SRR6981891	SRR6981892	SRR6981893	SRR6981894	SRR064415	SRR1145732	SRR2103465	SRR2103466	SRR2103467	SRR2616680	SRR3984982	SRR3987665	SRR4215559	SRR4215560	SRR4215561	SRR4215562	SRR5602497	SRR5602500	SRR5602501	SRR5602507	SRR610305	SRR11233735	SRR11233736	SRR11233737	SRR11233738	SRR13900372	SRR13900373	SRR13900374	SRR13900375	SRR13900376	SRR13900377	SRR30167061	SRR10270294	SRR10270295	SRR10271121	SRR10271122	SRR10845536	SRR10845537	SRR10845538	SRR10845539	SRR10845540
CrDicV1	0	0	0	0	0	0	101639	173	2131	118219	139624	70635	0	0	0	0	0	0	0	0	0	0	0	0	0	0	0	0	0	7	0	16	0	0	0	0	0	0	0	0	0	0	0	0	0	0	0	0	0
CrDicV2	0	0	0	0	0	0	10070	6	206	18785	14150	7869	0	0	0	0	0	0	0	0	0	0	0	0	0	0	0	0	0	0	0	0	0	0	0	0	0	0	0	0	0	0	0	0	0	0	0	0	0
CrMarV1	0	0	0	0	0	0	13249	98	669	12371	13780	10077	0	0	0	0	0	0	0	0	0	0	0	0	0	0	0	0	0	0	0	0	0	0	0	0	0	0	0	0	0	0	0	0	0	0	0	0	0
CrMarV2	0	0	0	0	0	0	1213	14	136	1501	1165	958	0	0	0	0	0	0	0	0	0	0	0	0	0	0	0	0	0	0	0	0	0	0	0	0	0	0	0	0	0	0	0	0	0	0	0	0	0
CrPicLV1	0	0	0	0	0	0	5364	191	2354	8347	6816	2444	0	0	0	0	0	0	0	0	0	0	0	0	0	0	0	0	0	0	0	0	0	0	0	0	0	0	0	0	0	0	0	0	0	0	0	0	0
CrPicLV2	0	0	0	0	0	0	892	11	12	1261	1272	664	0	0	0	0	0	0	0	0	0	0	0	0	0	0	0	0	0	0	0	0	0	0	0	0	0	0	0	0	0	0	0	0	0	0	0	0	0
LpPicLV1	0	0	0	0	0	0	0	0	0	0	0	0	0	0	0	0	0	0	0	0	0	0	0	0	0	0	0	1270	0	0	0	0	0	0	0	0	0	0	0	0	0	0	0	0	0	0	0	0	0
LpPicLV2	0	0	0	0	0	0	0	0	0	0	0	0	0	0	0	0	0	0	0	0	0	0	0	0	0	0	0	748	0	0	0	0	0	0	0	0	0	0	0	0	0	0	0	0	0	0	0	0	0
TgPicLV1	0	0	0	0	0	0	0	0	0	0	0	0	0	0	0	0	0	0	0	0	0	0	0	0	0	0	0	0	0	1635	3	143	11	0	0	0	0	0	0	0	0	0	0	0	0	0	0	0	0
TgPicLV2	0	0	0	0	0	0	0	0	0	0	0	0	0	0	0	0	0	0	0	0	0	0	0	0	0	0	0	0	0	486	38	14448	45	0	0	0	0	0	0	0	0	0	0	0	0	0	0	0	0
TgPicLV3	0	0	0	0	0	0	0	0	0	0	0	0	0	0	0	0	0	0	0	0	0	0	0	0	0	0	0	0	0	27	2	815	3	0	0	0	0	0	0	0	0	0	0	0	0	0	0	0	0
TtMarV1	0	0	0	0	0	0	0	0	0	0	0	0	0	0	0	0	0	0	0	0	0	0	0	0	0	0	0	0	0	0	0	0	0	0	0	0	0	0	0	1079	0	0	0	0	0	0	0	0	0
TtPicLV1	0	0	0	0	0	0	0	0	0	0	0	0	0	0	0	0	0	0	0	0	0	0	0	0	0	0	0	0	0	0	0	0	0	0	0	0	0	0	0	0	0	0	0	0	0	0	0	0	0
TtPicLV2	0	0	0	0	0	0	0	0	0	0	0	0	0	0	0	0	0	0	0	0	0	0	0	0	0	0	0	0	0	0	0	0	0	0	0	0	0	0	0	772	0	0	0	0	0	0	0	0	0
CrTotLV1	0	0	0	0	0	0	84399	1	1	107945	108160	51047	0	0	0	0	0	0	0	0	0	0	0	0	0	0	0	0	0	0	1	6	0	0	0	0	0	0	0	0	0	0	0	0	0	1	0	0	0
CrTotLV2	0	0	0	0	0	0	120785	6	11	193722	236835	72686	0	0	0	0	0	0	0	0	0	0	0	0	0	0	0	0	0	0	0	46	0	0	0	0	0	0	0	0	0	0	0	0	0	0	0	0	0
TgTotLV1	0	0	0	0	0	0	201	0	0	356	384	24	0	0	0	0	0	0	0	0	0	0	0	0	0	0	0	0	0	29	26	5622	16	0	0	0	0	0	0	0	0	0	0	0	0	0	0	0	0
TtTotLV1	0	0	0	0	0	0	446	0	0	614	866	192	0	0	0	0	0	0	0	0	0	0	0	0	0	0	0	0	0	0	0	0	0	0	0	0	0	0	0	0	0	0	0	0	0	0	0	0	0
TtTomV1-S1	0	0	0	0	0	0	0	0	0	0	0	0	0	0	0	0	0	0	0	0	0	0	0	0	0	0	0	0	0	0	0	0	0	0	0	0	0	0	0	0	0	0	0	0	0	0	0	0	0
TtTomV1-S2	0	0	0	0	0	0	0	0	0	0	0	0	0	0	0	0	0	0	0	0	0	0	0	0	0	0	0	0	0	0	0	0	0	0	0	0	0	0	0	0	0	0	0	0	0	0	0	0	0
TgFlaV1	0	0	0	0	0	0	0	0	0	0	0	0	0	0	0	0	0	0	0	0	0	0	0	0	0	0	0	0	0	5	251	19	669	0	0	0	0	0	0	0	0	0	0	0	0	0	0	0	0
LpRhaLV1	0	0	0	0	0	0	0	0	0	0	0	0	0	4684	0	0	0	0	0	0	6	0	10	0	0	0	0	0	0	0	0	0	0	0	0	0	0	0	0	0	0	0	0	0	0	0	0	0	0
TtNarLV1-S1	0	0	0	0	0	0	0	0	0	0	0	0	0	0	0	0	0	0	0	0	0	0	0	0	0	0	0	0	0	0	0	0	0	0	0	0	0	0	0	36	0	0	0	0	0	0	0	0	0
TtNarLV1-S2	0	0	0	0	0	0	0	0	0	0	0	0	0	0	0	0	0	0	0	0	0	0	0	0	0	0	0	0	0	0	0	0	0	0	0	0	0	0	0	40	0	0	0	0	0	0	0	0	0
[truncated: 68 more columns]

## Sheet: Supplemental File S2
Supplemental File S2. Accession numbers of viruses used for the construction of phylogeny tree of Figure 2.
Picornavirales
QRG24246.1_Picornavirales_sp.
YP_009336804.1_Wenzhou_channeled_applesnail_virus_1
AWK77863.1_Renmark_bee_virus_3
YP_009333437.1_Beihai_picorna-like_virus_44
YP_392465.1_Aurantiochytrium_single-stranded_RNA_virus_01
WZH60563.1_Ripiblyr_virus
ULF99917.1_Labyrnavirus_sp.
NP_758809.1_simian_sapelovirus_1
NP_041008.1_Hepatovirus_A
YP_009164030.1_hepatovirus_B1
YP_009508462.1_megrivirus_E1
YP_610950.1_Homalodisca_coagulata_virus_1
YP_164440.1_Solenopsis_invicta_virus_1
YP_010084314.1_Chaetoceros_species_RNA_virus_02
YP_009667031.1_Marine_RNA_virus_BC-4
YP_009666860.1_Marine_RNA_virus_BC-3
YP_009666858.1_Marine_RNA_virus_BC-2
YP_009666362.1_Marine_RNA_virus_SF-3
YP_009666360.1_Marine_RNA_virus_SF-2
YP_009666351.1_Marine_RNA_virus_SF-1
YP_009552119.1_Varroa_destructor_virus_2
YP_009552078.1_Brassica_napus_RNA_virus_1
YP_009407949.1_Myrmica_scabrinodis_virus_1
YP_009407943.1_Lasius_niger_virus_1
YP_009407905.1_Lasius_neglectus_virus_1
YP_009337682.1_Wenzhou_picorna-like_virus_26
YP_009336994.1_Wenzhou_picorna-like_virus_28
YP_009336898.1_Wenzhou_picorna-like_virus_41
YP_009336743.1_Wenling_crustacean_virus_3
YP_009336700.1_Wenling_picorna-like_virus_5
YP_009336671.1_Wenzhou_picorna-like_virus_48
YP_009333605.1_Beihai_picorna-like_virus_41
YP_009333576.1_Beihai_picorna-like_virus_121
YP_009333538.1_Beihai_picorna-like_virus_123
YP_009333456.1_Beihai_picorna-like_virus_71
YP_009333399.1_Beihai_picorna-like_virus_40
YP_009333180.1_Wenling_picorna-like_virus_2
YP_009330031.1_Hubei_picorna-like_virus_46
YP_009268643.1_Nylanderia_fulva_virus_1
YP_009230122.1_Marine_RNA_virus_PAL438
YP_009230120.1_Marine_RNA_virus_PAL156
YP_009230118.1_Marine_RNA_virus_PAL128
YP_009111336.1_Chaetoceros_tenuissimus_RNA_virus_type_II
YP_009047245.1_Lymantria_dispar_iflavirus_1
YP_004935363.1_Spodoptera_exigua_iflavirus_1
YP_004063985.1_Mud_crab_virus
YP_002790879.1_Solenopsis_invicta_virus_3
YP_001429583.1_JP-B_Marine_RNA_virus_JP-B
WPV63517.1_Wufeng_shrew_picorna-like_virus_8
WPV63503.1_Wufeng_shrew_picorna-like_virus_5
WPV63377.1_Wufeng_shrew_picornavirus_2
WPV63197.1_Wufeng_shrew_dicistrovirus_6
WPR18275.1_Crogonang_virus_54
WPR18076.1_Crogonang_virus_23
WPR17634.1_Pot_worm_picorna-like_virus
WPR16519.1_Avian_associated_picorna-like_virus_20
WPR16424.1_Avian_associated_picorna-like_virus_34
WKV34035.1_Riboviria_sp.
WKV33173.1_Riboviria_sp.
WFG77341.1_Insectivora_picornavirus
WDS50717.1_Riboviria_sp.
UXD80095.1_Lasius_neglectus_picorna-like_virus_4
URG14971.1_RNA_dependent_RNA_polymerase_Picornaviridae_sp.
URG14641.1_RNA_dependent_RNA_polymerase_Picornaviridae_sp.
URG14472.1_RNA_dependent_RNA_polymerase_Picornaviridae_sp.
URG14438.1_RNA_dependent_RNA_polymerase_Picornaviridae_sp.
UQZ09577.1_Freshwater_macrophyte_associated_picorna-like_virus_15
QZZ63322.1_Nelson_Picorna-like_virus_5
QUS52717.1_Mute_swan_feces_associated_picorna-like_virus_16
QUS52502.1_replicative_Bivalve_RNA_virus_G5
QKK82974.1_Ginkgo_biloba_picorna-like_virus
QBP32757.1_replicative_Cragig_virus_7
NP_853560.2_Deformed_wing_virus
NP_733845.1_Aphid_lethal_paralysis_virus
NP_620560.1_Himetobi_P_virus
NP_620559.1_Infectious_flacherie_virus
NP_619734.1_Parsnip_yellow_fleck_virus
NP_066241.1_Acute_bee_paralysis_virus
NP_046155.1_Rhopalosiphum_padi_virus
NP_042507.1_Rice_tungro_spherical_virus
DAZ87873.1_Dugejap_virus_4
DAZ87497.1_Neosmilaster_georgianus_associated_picornavirus_2
DAZ87487.1_Strongylocentrotus_intermedius_associated_picornavirus_1
DAZ87482.1_Leptasterias_associated_picornavirus_1
DAZ87472.1_Apostichopus_japonicus_associated_picornavirus_1
AYN75548.1_replicative_Halhan_virus_1
AYD68771.1_Marine_RNA_virus_BC-8
ASG92552.1_Picornavirales_Q_sR_OV_025
ASG92538.1_Picornavirales_Q_sR_OV_042
YP_851006.1_Blackberry_virus_Y
Totiviridae
YP_009336713.1_Beihai_toti-like_virus_4
YP_009333402.1_Beihai_sea_slater_virus_3
APG75982.1_Beihai_toti-like_virus_5
YP_009336872.1_Hubei_toti-like_virus_16
UHS72574.1_Totiviridae_sp.
QBP37034.1_Lampyris_noctiluca_toti-like_virus_1
UHK03112.1_Sanya_totivirus_1
YP_009336917.1_Hubei_toti-like_virus_17
YP_009333170.1_Hubei_toti-like_virus_19
UHM27658.1_Fushun_totivirus_3
YP_009336670.1_Hubei_toti-like_virus_21
YP_009336642.1_Hubei_toti-like_virus_20
UQS94389.1_Corcyphos_virus_1
QVU40016.1_Kamu_toti-like_virus_1
YP_009552725.1_Gigaspora_margarita_giardia-like_virus_1
QXP43779.1_Giardiavirus_sp.
YP_009030005.1_Leishmania_aethiopica_RNA_virus
NP_043465.1_Leishmania_RNA_virus_2_-_1
NP_619653.1_Leishmania_RNA_virus_1_-_4
YP_009507831.1_Scheffersomyces_segobiensis_virus_L
YP_009507833.1_Tuber_aestivum_virus_1
YP_001497151.1_Black_raspberry_virus_F
YP_001109580.1_Botryotinia_fuckeliana_totivirus_1
YP_009507836.1_Trichomonas_vaginalis_virus_4
YP_009162330.1_Trichomonas_vaginalis_virus_1
NP_659390.1_Trichomonas_vaginalis_virus_3
NP_624323.2_Trichomonas_vaginalis_virus_2
YP_009552778.1_Fusarium_asiaticum_victorivirus_1
YP_009553478.1_Alternaria_arborescens_victorivirus_1
YP_009508249.1_Aspergillus_foetidus_slow_virus_1
YP_009508251.1_Beauveria_bassiana_victorivirus_1
AAA32355.1_Pseudomonas_phage_phi6
Tombusviridae
YP_009116634.1_Elderberry_latent_virus
UOF93294.1_Pelargonium_ringspot_virus
YP_007501034.1_Rosa_rugosa_leaf_distortion_virus
AGF70700.1_Rose_yellow_leaf_virus
AHZ59467.1_Pelargonium_line_pattern_virus
BBI41287.1_Carnation_ringspot_virus
NP_620523.2_Red_clover_necrotic_mosaic_virus
AAC32730.1_Tomato_bushy_stunt_virus
YP_009032634.1_Pothos_latent_virus
NP_619751.1Oat_chlorotic_stunt_virus
YP_009032645.1_Carnation_mottle_virus
NP_056825.2_Tobacco_necrosis_virus_A
NP_068342.1_Panicum_mosaic_virus
NP_619718.1_Maize_chlorotic_mottle_virus
YP_003620399.1_Providence_virus
Flaviviridae
YP_009345031.1_Meaban_virus
BCL56285.1_Mpulungu_flavivirus
AIJ19434.1_Torres_virus
YP_009328360.1_flavivirus_New_Mapoon_virus
AXB87771.1_Kyasanur_Forest_disease_virus
AAM14417.1_Tamana_bat_virus
AAA86870.1_Tick-borne_encephalitis_virus
ABB90674.1_Saumarez_Reef_virus
AAV34152.1_Bussuquara_virus
AIU94740.1_Cacipacore_virus
AAB70695.1_dengue_virus_type_I
BAA00176.1_Kunjin_virus
AAV34161.1_Bagaza_virus
ABI23562.1_Sepik_virus
ABI23561.1_Entebbe_bat_virus
AAF70829.1_Apoi_virus
BAC79364.1_Yokose_virus
AAF37322.1_Rio_Bravo_virus
ACQ83621.1_Bovine_viral_diarrhea_virus_2
AAA42860.1_Bovine_viral_diarrhea_virus_1-SD1
AAC54059.1_Hepacivirus_B
AJF44501.1_Non-primate_hepacivirus_NZP1
AAC55983.1_Pegivirus_A
ADK12629.1_precursor_GB_virus-D
Rhabdoviridae
DAZ87757.1_Sphaeridiorhabdovirus_2
DAZ87961.1_Psilorhabdovirus_2
DAZ87761.1_Sphaeridiorhabdovirus_3
DAZ87956.1_Psilorhabdovirus_1
QPO14166.1_Eptesicus_fuscus_rhabdovirus
AVM87298.1_Fujian_dimarhabdovirus
AVM87565.1_Wenling_dimarhabdovirus_9
AVM87294.1_Wenling_dimarhabdovirus_1
YP_009325416.1_Lleida_bat_lyssavirus
ASY03261.1_Norway_mononegavirus_1
QDZ59981.1_Harbour_porpoise_rhabdovirus
QCF24331.1_Frog_lyssa-like_virus_1
DAZ87793.1_Triaenorhabdovirus_2
QRZ20911.1_Hybrid_snakehead_virus
AVM87284.1_Beihai_dimarhabodovirus_1
AHU86506.1_Puerto_Almendras_virus
APG78847.1_Xingshan_nematode_virus_4
AOX47517.1_Orgi_virus
ACB47443.1_Vesicular_stomatitis_Alagoas_virus
AAK60424.1_Sprivivirus_cyprinus
AVM87289.1_Wuhan_redfin_culter_dimarhabodovirus
AJR28277.1_Barur_virus
AFR23540.1_Adelaide_River_virus
UAU42902.1_Burg_el_Arab_virus
ABV03822.1_Lyssavirus_aravan
Narnaviridae
NP_660178.1_Saccharomyces_20S_RNA_narnavirus
NP_660177.1_Saccharomyces_23S_RNA_narnavirus
QJT93770.1_Erysiphe_necator_associated_narnavirus_38
WAK75237.1_Narnaviridae_sp.
UUW20994.1_Guiyang_narna-like_virus_3
UUW20998.1_Sanya_narna-like_virus_3
UYL95378.1_Baoding_Narna_tick_virus_2
UYL94516.1_Leptosphaeria_biglobosa_narnavirus_2
WLK77416.1_Suillus_luteus_narnavirus_8
UYL94518.1_Leptosphaeria_biglobosa_narnavirus_3
QJT93781.1_Erysiphe_necator_associated_narnavirus_49
QJT73728.1_Botrytis_cinerea_binarnavirus_5
QJT93756.1_Erysiphe_necator_associated_narnavirus_24
QZE12026.1_Sclerotinia_sclerotiorum_narnavirus_2
QDB74996.1_Cladosporium_tenuissimum_narnavirus_1
UIW13844.1_Rhizoctonia_solani_narnavirus_2
WKR37705.1_Leptosphaeria_biglobosa_narnavirus_13
WKR37703.1_Leptosphaeria_biglobosa_narnavirus_12
UIW13853.1_Rhizoctonia_solani_narnavirus_10
WPR17259.1_Dracophyllum_associated_narna-like_virus_55
QJT93745.1_Erysiphe_necator_associated_narnavirus_13
QJT73725.1_Botrytis_cinerea_binarnavirus_2
QIR30298.1_Plasmopara_viticola_lesion_associated_narnavirus_19
UUW20992.1_Guiyang_narna-like_virus_2
QZE12030.1_Sclerotinia_sclerotiorum_narnavirus_1
UYZ32449.1_Alternaria_dianthicola_narnavirus_2
UVB73563.1_RdRp_Beticola_narnavirus_1
WPR17249.1_Dracophyllum_associated_narna-like_virus_44
QJT93744.1_Erysiphe_necator_associated_narnavirus_12
QIR30283.1_Plasmopara_viticola_lesion_associated_narnavirus_4
WPR17384.1_Sjack_associated_narna-like_virus_15
WPR17161.1_Moss_associated_narna-like_virus_24
YP_009272903.1_Fusarium_poae_narnavirus_2
WAK75312.1_Neofusicoccum_parvum_narnavirus_2
AVH76945.1_Beta_vulgaris_mitovirus_1
Chuviridae
WPV62257.1_Wufeng_shrew_chuvirus_2
YP_009177714.1_Tacheng_Tick_Virus_4
UHR49731.1_Hangzhou_altica_cyanea_chuvirus_1
UXX19064.1_Yichun_mivirus
AJG39049.1_Lishi_spider_virus_1
YP_009182178.1_Imjin_River_virus_1
YP_009177720.1_Wuhan_Mosquito_Virus_8
AXQ04828.1_Culex_mosquito_virus_4
YP_009337861.1_Wenling_crustacean_virus_13
YP_009337429.1_Sanxia_atyid_shrimp_virus_4
QUF61512.1_Hardyhead_chuvirus
AVM87276.1_Wenling_fish_chu-like_virus
AVM87273.1_Guangdong_red-banded_snake_chuvirus-like_virus
QHX39759.1_Herr_Frank_virus_1

## Sheet: Supplemental File S3
Supplemental File S3. Accession numbers of viruses in the taxon Orthornavirae obtained from NCBI virus database and the protein sequences of horseshoe crab viruses.
YP_010086751.1_polyprotein_Gomphocarpus_mosaic_virus
YP_010086752.1_PIPO_protein_Gomphocarpus_mosaic_virus
YP_010086811.1_polyprotein_East_Asian_Passiflora_distortion_virus
YP_010086847.1_polyprotein_Alpinia_oxyphylla_mosaic_virus
YP_010086860.1_polyprotein_Mashua_virus_Y
YP_010086861.1_polyprotein_Passiflora_edulis_symptomless_virus
YP_010086862.1_P3N-PIPO_partial_Passiflora_edulis_symptomless_virus
YP_010087001.1_polyprotein_Areca_palm_necrotic_ringspot_virus
YP_010087148.1_polyprotein_Platycodon_mild_mottle_virus
YP_010087149.1_PIPO_partial_Platycodon_mild_mottle_virus
YP_010087165.1_polyprotein_Dioscorea_mosaic_virus
YP_010087166.1_polyprotein_Celery_latent_virus
YP_010087230.1_polyprotein_Dendrobium_chlorotic_mosaic_virus
YP_010087632.1_polyprotein_Costus_stripe_mosaic_virus
YP_010087633.1_PIPO_partial_Costus_stripe_mosaic_virus
YP_010087797.1_polyprotein_Noni_mosaic_virus
YP_010087867.1_polyprotein_Paris_virus_1
YP_010087868.1_polyprotein_Begonia_flower_breaking_virus
YP_009665116.1_polyprotein_partial_Alpinia_mosaic_virus
YP_009665117.1_polyprotein_partial_Maclura_mosaic_virus
YP_009665118.1_polyprotein_partial_Narcissus_latent_virus
YP_009665120.1_polyprotein_partial_Alternanthera_mild_mosaic_virus
YP_009665121.1_nuclear_inclusion_protein_b/coat_protein_partial_Amazon_lily_mosaic_virus
YP_009665123.1_polyprotein_partial_Araujia_mosaic_virus
YP_009665124.1_polyprotein_partial_Calanthe_mild_mosaic_virus
YP_009665127.1_polyprotein_partial_Ceratobium_mosaic_virus
YP_009665128.1_polyprotein_partial_Chinese_artichoke_mosaic_virus
YP_009665129.1_polyprotein_partial_Clitoria_virus_Y
YP_009665130.1_polyprotein_partial_Cypripedium_virus_Y
YP_009665131.1_polyprotein_partial_Diuris_virus_Y
YP_009665132.1_polyprotein_partial_Hibbertia_virus_Y
YP_009665133.1_polyprotein_partial_Iris_mild_mosaic_virus
YP_009665134.1_polyprotein_partial_Kalanchoe_mosaic_virus
YP_009665135.1_polyprotein_partial_Lycoris_mild_mottle_virus
YP_009665136.1_polyprotein_partial_Meadow_saffron_breaking_virus
YP_009665141.1_polyprotein_partial_Pfaffia_mosaic_virus
YP_009665142.1_polyprotein_partial_Pleione_virus_Y
YP_009665143.1_polyprotein_partial_Ranunculus_leaf_distortion_virus
YP_009665145.1_polyprotein_partial_Ranunculus_mosaic_virus
YP_009665146.1_polyprotein_partial_Rhopalanthe_virus_Y
YP_009665147.1_polyprotein_partial_Sarcochilus_virus_Y
YP_009665148.1_polyprotein_partial_Spiranthes_mosaic_virus_3
YP_009665149.1_polyprotein_partial_Sunflower_mosaic_virus
YP_009665150.1_polyprotein_partial_Tradescantia_mild_mosaic_virus
YP_009665151.1_polyprotein_precursor_partial_Tuberose_mild_mosaic_virus
YP_009665153.1_polyprotein_partial_Twisted-stalk_chlorotic_streak_virus
YP_009665155.1_polyprotein_partial_Watermelon_leaf_mottle_virus
YP_009665156.1_polyprotein_Zucchini_shoestring_virus
YP_009665157.1_PIPO_partial_Zucchini_shoestring_virus
YP_009665162.1_polyprotein_partial_Spartina_mottle_virus
YP_009666040.1_polyprotein_partial_Butterfly_flower_mosaic_virus
YP_009666817.1_polyprotein_Paris_mosaic_necrosis_virus
YP_009666832.1_polyprotein_Mediterranean_ruda_virus
YP_009666833.1_polyprotein_African_eggplant_mosaic_virus
YP_009551653.1_polyprotein_Wheat_spindle_streak_mosaic_virus
YP_009552772.1_polyprotein_Pleione_flower_breaking_virus
YP_009553508.1_polyprotein_Lily_yellow_mosaic_virus
YP_009553653.1_polyprotein_Areca_palm_necrotic_spindle-spot_virus
YP_009507671.1_polyprotein_Broad-leafed_dock_virus_A
YP_009507672.1_polyprotein_Yam_chlorotic_necrotic_mosaic_virus
YP_009507673.1_polyprotein_Gloriosa_stripe_mosaic_virus
YP_009507674.1_capsid_Sweet_potato_mild_speckling_virus
YP_009508240.1_polyprotein_Tomato_mild_mottle_virus
YP_009508399.1_polyprotein_Daphne_virus_Y
YP_009508455.1_polyprotein_Bellflower_veinal_mottle_virus
YP_009508901.1_polyprotein_Cardamom_mosaic_virus
YP_009465708.1_polyprotein_Hyacinth_mosaic_virus
YP_009455737.1_polyprotein_Saffron_latent_virus
YP_009440977.1_P1N-PISPO_Sweet_potato_feathery_mottle_virus
YP_009407950.1_polyprotein_Wild_melon_vein_banding_virus
YP_009407951.1_polyprotein_Sudan_watermelon_mosaic_virus
YP_009408143.1_polyprotein_Reed_chlorotic_stripe_virus
YP_009407717.1_P1N-PISPO_Sweet_potato_virus_G
YP_009388623.1_polyprotein_Cucurbit_vein_banding_virus
YP_009388624.1_PIPO_partial_Cucurbit_vein_banding_virus
YP_009373261.1_polyprotein_Longan_witches_broom-associated_virus
YP_009353030.1_polyprotein_Endive_necrotic_mosaic_virus
YP_009351870.1_polyprotein_Sunflower_ring_blotch_virus
YP_009336845.1_polyprotein_Hubei_Poty-like_virus_1
YP_009305422.1_polyprotein_Euphorbia_ringspot_virus
YP_009305423.1_PIPO_partial_Euphorbia_ringspot_virus
YP_009272707.1_polyprotein_Coccinia_mottle_virus
YP_009272820.1_polyprotein_Barbacena_virus_Y
YP_009272570.1_polyprotein_Callistephus_mottle_virus
YP_009272571.1_PIPO_partial_Callistephus_mottle_virus
YP_009259366.1_polyprotein_Wild_onion_symptomless_virus
YP_009256204.1_polyprotein_Pecan_mosaic-associated_virus
YP_009255234.1_polyprotein_Impatiens_flower_break_virus
YP_009252304.1_polyprotein_Tobacco_mosqueado_virus
YP_009224125.1_polyprotein_Iris_severe_mosaic_virus
YP_009221983.1_P1_Protein_Jasmine_virus_T
YP_009175089.1_polyprotein_Rice_necrosis_mosaic_virus
YP_009175090.1_polyprotein_Rice_necrosis_mosaic_virus
YP_009162372.1_polyprotein_Lettuce_Italian_necrotic_virus
YP_009129267.1_polyprotein_Artichoke_latent_virus
YP_009126730.1_polyprotein_Tamarillo_leaf_malformation_virus
YP_009110712.1_polyprotein_Asparagus_virus_1
YP_009091808.1_polyprotein_Vanilla_distortion_mosaic_virus
YP_009091824.1_polyprotein_Carrot_thin_leaf_virus
YP_009047077.1_polyprotein_Yellow_oat_grass_mosaic_virus
YP_009010959.1_P1_Narcissus_late_season_yellows_virus
YP_009010961.1_P3_Narcissus_late_season_yellows_virus
YP_008992245.1_P1_segment_Zucchini_tigre_mosaic_virus
YP_008877631.1_polyprotein_Bidens_mosaic_virus
YP_008766766.1_polyprotein_Tall_oatgrass_mosaic_virus
YP_008719787.1_polyprotein_Pokeweed_mosaic_virus
YP_008240477.1_polyprotein_Habenaria_mosaic_virus
YP_008240478.1_PIPO_partial_Habenaria_mosaic_virus
YP_007969412.1_polyprotein_Donkey_orchid_virus_A
YP_007872240.1_polyprotein_Sunflower_mild_mosaic_virus
YP_007697620.1_polyprotein_Sweet_potato_latent_virus
YP_007354880.1_polyprotein_Brugmansia_mosaic_virus
YP_007354881.1_PIPO_partial_Brugmansia_mosaic_virus
YP_007346986.1_polyprotein_Colombian_datura_virus
YP_006990078.1_PIPO_partial_Yam_mild_mosaic_virus
YP_006990202.1_polyprotein_Blue_squill_virus_A
YP_007001274.1_P1_Ornithogalum_mosaic_virus
YP_007001276.1_P3_Ornithogalum_mosaic_virus
YP_007001279.1_6K2_Ornithogalum_mosaic_virus
YP_007001284.1_P1_Yam_mild_mosaic_virus
YP_006905847.1_polyprotein_Rose_yellow_mosaic_virus
YP_006906026.1_polyprotein_Iranian_johnsongrass_mosaic_virus
YP_006666511.1_polyprotein_Caladenia_virus_A
YP_006590058.1_polyprotein_Chinese_yam_necrotic_mosaic_virus
YP_006522440.1_polyprotein_Arracacha_mottle_virus
YP_006495804.1_PIPO_partial_Apium_virus_Y
YP_006493333.1_polyprotein_Sweet_potato_virus_G
YP_006493336.2_P3N-PIPO_Sweet_potato_virus_G
YP_006460569.1_PIPO_partial_Algerian_watermelon_mosaic_virus
YP_006438186.1_PIPO_partial_Hippeastrum_mosaic_virus
YP_006438187.1_PIPO_partial_Sweet_potato_virus_2
YP_006438198.1_PIPO_partial_Cyrtanthus_elatus_virus_A
YP_006424008.1_PIPO_partial_Blackberry_virus_Y
YP_006424009.1_PIPO_partial_Wisteria_vein_mosaic_virus
YP_006424010.1_PIPO_partial_Wild_potato_mosaic_virus
YP_006405426.1_PIPO_partial_Pepper_veinal_mottle_virus
YP_006405427.2_PIPO_partial_Cassava_brown_streak_virus
YP_006423933.1_PIPO_partial_Sugarcane_streak_mosaic_virus
YP_006423943.1_PIPO_partial_Sunflower_chlorotic_mottle_virus
YP_006423944.1_PIPO_partial_Freesia_mosaic_virus
YP_006423945.1_PIPO_partial_Panax_virus_Y
YP_006423946.1_PIPO_partial_Bidens_mottle_virus
YP_006423968.1_PIPO_partial_Canna_yellow_streak_virus
YP_006423969.1_PIPO_partial_Brugmansia_suaveolens_mottle_virus
YP_006423970.1_PIPO_partial_Sweet_potato_virus_C
YP_006423971.1_PIPO_partial_Ugandan_cassava_brown_streak_virus
YP_006423972.1_PIPO_partial_Celery_mosaic_virus
YP_006423983.1_PIPO_partial_Hardenbergia_mosaic_virus
YP_006423984.1_PIPO_partial_Chilli_ringspot_virus
YP_006423985.1_P1_protein_Chilli_ringspot_virus
YP_006423987.1_P3_protein_Chilli_ringspot_virus
YP_006424006.1_PIPO_partial_Yambean_mosaic_virus
YP_006424007.1_PIPO_partial_Tomato_necrotic_stunt_virus
YP_006401478.1_PIPO_partial_Daphne_mosaic_virus
YP_006401479.1_PIPO_partial_Pepper_severe_mosaic_virus
YP_006401490.1_PIPO_partial_Narcissus_degeneration_virus
YP_006405403.1_PIPO_partial_Basella_rugose_mosaic_virus
YP_006405414.1_PIPO_partial_Telosma_mosaic_virus
YP_006405415.1_PIPO_partial_Wild_tomato_mosaic_virus
YP_006405416.1_PIPO_partial_Banana_bract_mosaic_virus
YP_006405418.1_PIPO_partial_Tobacco_vein_banding_mosaic_virus
YP_006405419.1_PIPO_partial_Moroccan_watermelon_mosaic_virus
YP_006405420.1_PIPO_partial_Squash_vein_yellowing_virus
YP_006405421.1_PIPO_partial_Verbena_virus_Y
YP_006405423.1_PIPO_partial_Fritillary_virus_Y
YP_006405424.1_PIPO_partial_Zantedeschia_mild_mosaic_virus
YP_006405425.1_PIPO_partial_Narcissus_yellow_stripe_virus
YP_006395312.1_PIPO_partial_Brome_streak_mosaic_virus
YP_006395313.1_PIPO_partial_Clover_yellow_vein_virus
YP_006395314.1_PIPO_partial_Dasheen_mosaic_virus
YP_006395315.1_PIPO_partial_Lettuce_mosaic_virus
YP_006395316.1_PIPO_partial_Johnsongrass_mosaic_virus
YP_006395317.1_PIPO_partial_Cocksfoot_streak_virus
YP_006395318.1_PIPO_partial_Sweet_potato_mild_mottle_virus
YP_006395319.1_PIPO_partial_Potato_virus_V
YP_006395320.1_PIPO_partial_Leek_yellow_stripe_virus
YP_006395321.1_PIPO_partial_Cowpea_aphid-borne_mosaic_virus
YP_006395322.1_PIPO_partial_Oat_mosaic_virus
YP_006395323.1_PIPO_partial_Sorghum_mosaic_virus
YP_006395325.1_PIPO_partial_Bean_common_mosaic_necrosis_virus
YP_006395326.1_PIPO_partial_Peru_tomato_mosaic_virus
YP_006395328.1_PIPO_partial_Papaya_leaf_distortion_mosaic_virus
YP_006395329.1_PIPO_Onion_yellow_dwarf_virus
YP_006395331.1_PIPO_partial_Lily_mottle_virus
YP_006395332.1_PIPO_partial_Beet_mosaic_virus
YP_006395333.1_PIPO_partial_Chilli_veinal_mottle_virus
YP_006395334.1_PIPO_partial_Agropyron_mosaic_virus
YP_006395335.1_PIPO_partial_Hordeum_mosaic_virus
YP_006395336.1_PIPO_partial_Cucumber_vein_yellowing_virus
YP_006395338.1_PIPO_partial_Pennisetum_mosaic_virus
YP_006395349.1_PIPO_partial_Thunberg_fritillary_mosaic_virus
YP_006395350.1_PIPO_Shallot_yellow_stripe_virus
YP_006395351.1_PIPO_partial_East_Asian_Passiflora_virus
YP_006393316.1_PIPO_partial_Japanese_yam_mosaic_virus
YP_006393318.1_PIPO_partial_Pepper_mottle_virus
YP_006393460.1_PIPO_partial_Potato_virus_Y
YP_006393461.1_PIPO_partial_Pea_seed-borne_mosaic_virus
YP_006393462.1_PIPO_partial_Tobacco_vein_mottling_virus
YP_006393464.1_PIPO_partial_Ryegrass_mosaic_virus
YP_006393465.2_P3N-PIPO_Sweet_potato_feathery_mottle_virus
YP_006393466.1_PIPO_partial_Wheat_streak_mosaic_virus
YP_006393467.1_PIPO_partial_Wheat_yellow_mosaic_virus
YP_006393468.1_PIPO_partial_Peanut_mottle_virus
YP_006393469.1_PIPO_partial_Barley_yellow_mosaic_virus
YP_006393471.1_PIPO_partial_Maize_dwarf_mosaic_virus
YP_006393472.1_PIPO_partial_Bean_common_mosaic_virus
YP_006393473.1_PIPO_partial_Sugarcane_mosaic_virus
YP_006393474.1_PIPO_partial_Scallion_mosaic_virus
YP_006393476.1_PIPO_partial_Bean_yellow_mosaic_virus
YP_006382256.1_polyprotein_Hippeastrum_mosaic_virus
YP_006382460.1_polyprotein_Sweet_potato_virus_2
YP_006383504.1_polyprotein_Cyrtanthus_elatus_virus_A
YP_006272948.1_polyprotein_Tomato_necrotic_stunt_virus
YP_004936165.1_polyprotein_Yambean_mosaic_virus
YP_004934107.1_polyprotein_Keunjorong_mosaic_virus
YP_004564589.1_P1_Hardenbergia_mosaic_virus
YP_004376199.1_polyprotein_Celery_mosaic_virus
YP_004123732.1_polyprotein_Lupinus_mosaic_virus
YP_004123944.1_PIPO_partial_Lupinus_mosaic_virus
YP_004123951.1_polyprotein_Apium_virus_Y
YP_004063671.1_polyprotein_Passion_fruit_woodiness_virus
YP_004063681.1_polyprotein_Ugandan_cassava_brown_streak_virus
YP_004046671.1_P1_Sweet_potato_virus_C
YP_003900466.1_polyprotein_Brugmansia_suaveolens_mottle_virus
YP_003778191.1_polyprotein_Bidens_mottle_virus
YP_003778216.1_polyprotein_Pepper_yellow_mosaic_virus
YP_003725718.1_polyprotein_Panax_virus_Y
YP_003587807.1_polyprotein_Freesia_mosaic_virus
YP_003620395.1_PIPO_partial_Triticum_mosaic_virus
YP_003580192.1_polyprotein_Sunflower_chlorotic_mottle_virus
YP_003208047.1_polyprotein_Canna_yellow_streak_virus
YP_002956073.1_polyprotein_Triticum_mosaic_virus
YP_002308453.1_polyprotein_Narcissus_yellow_stripe_virus
YP_002308580.1_polyprotein_Zantedeschia_mild_mosaic_virus
YP_001974419.1_polyprotein_Fritillary_virus_Y
YP_001931955.1_polyprotein_Verbena_virus_Y
YP_001931956.1_polyprotein_Algerian_watermelon_mosaic_virus
YP_001788992.1_P1a_Squash_vein_yellowing_virus
YP_001788993.1_P1b_Squash_vein_yellowing_virus
YP_001788994.1_P3_Squash_vein_yellowing_virus
YP_001788997.1_6K2_Squash_vein_yellowing_virus
YP_001552409.1_polyprotein_Tobacco_vein_banding_mosaic_virus
YP_001552410.1_polyprotein_Moroccan_watermelon_mosaic_virus
YP_001468087.1_polyprotein_Wheat_eqlid_mosaic_virus
YP_001427385.1_polyprotein_Basella_rugose_mosaic_virus
YP_001427386.1_polyprotein_Telosma_mosaic_virus
YP_001427388.1_polyprotein_Wild_tomato_mosaic_virus
YP_001427389.1_polyprotein_Banana_bract_mosaic_virus
YP_001019187.1_polyprotein_Narcissus_degeneration_virus
YP_851006.1_polyprotein_Blackberry_virus_Y
YP_778468.1_polyprotein_Pepper_severe_mosaic_virus
YP_610949.1_polyprotein_Daphne_mosaic_virus
YP_529490.1_P1_protein_Konjac_mosaic_virus
YP_459919.1_polyprotein_East_Asian_Passiflora_virus
YP_331412.1_polyprotein_Shallot_yellow_stripe_virus
YP_308878.1_P1_protein_Cucumber_vein_yellowing_virus
YP_308882.1_6K2_protein_Cucumber_vein_yellowing_virus
YP_271857.1_polyprotein_Wisteria_vein_mosaic_virus
YP_254713.1_polyprotein_Thunberg_fritillary_mosaic_virus
YP_249455.1_polyprotein_Pennisetum_mosaic_virus
YP_077268.1_P1_protein_Watermelon_mosaic_virus
YP_025106.1_polyprotein_Agropyron_mosaic_virus
YP_025107.1_polyprotein_Hordeum_mosaic_virus
YP_022751.1_polyprotein_Yam_mosaic_virus
NP_982335.1_N-terminal_protein_P1_Chilli_veinal_mottle_virus
NP_982340.1_6_kDa_protein_2_Chilli_veinal_mottle_virus
NP_954611.1_polyprotein_Beet_mosaic_virus
NP_932608.1_polyprotein_Oat_necrotic_mottle_virus
NP_870995.1_polyprotein_Papaya_leaf_distortion_mosaic_virus
NP_871002.1_polyprotein_Onion_yellow_dwarf_virus
NP_787937.1_polyprotein_Peru_tomato_mosaic_virus
NP_741959.1_polyprotein_Wild_potato_mosaic_virus
NP_734083.1_P1_protein_Sorghum_mosaic_virus
NP_734088.1_6K2_protein_Sorghum_mosaic_virus
NP_734093.1_P1_protein_Leek_yellow_stripe_virus
NP_734094.1_HC-Pro_protein_Leek_yellow_stripe_virus
NP_734095.1_P3_protein_Leek_yellow_stripe_virus
NP_734103.1_P1_protein_Dasheen_mosaic_virus
NP_734105.1_P3_protein_Dasheen_mosaic_virus
NP_734123.1_P1_protein_Scallion_mosaic_virus
NP_734125.1_P3_protein_Scallion_mosaic_virus
NP_734138.1_6K2_protein_Sugarcane_mosaic_virus
NP_734215.1_P3_protein_Turnip_mosaic_virus
NP_734218.1_6K2_protein_Turnip_mosaic_virus
NP_734283.1_P1_protein_Sweet_potato_mild_mottle_virus
NP_734293.1_P3_protein_Barley_mild_mosaic_virus
NP_734403.1_6K2_protein_Johnsongrass_mosaic_virus
NP_734408.1_P1_protein_Johnsongrass_mosaic_virus
NP_620483.1_polyprotein_Cocksfoot_streak_virus
NP_570723.1_polyprotein_Bean_common_mosaic_virus
NP_659025.1_polyprotein_Oat_mosaic_virus
NP_659026.1_polyprotein_Oat_mosaic_virus
NP_659729.1_polyprotein_Potato_virus_A
NP_659008.1_polyprotein_Potato_virus_V
NP_051161.1_polyprotein_Japanese_yam_mosaic_virus
NP_149000.1_polyprotein_Barley_yellow_mosaic_virus
NP_059448.1_polyprotein_Wheat_yellow_mosaic_virus
NP_569138.1_polyprotein_Maize_dwarf_mosaic_virus
NP_046741.1_polyprotein_Wheat_streak_mosaic_virus
NP_613273.1_polyprotein_Clover_yellow_vein_virus
NP_068348.2_polyprotein_Peanut_mottle_virus
NP_044727.1_polyprotein_Ryegrass_mosaic_virus
NP_619667.1_polyprotein_Lettuce_mosaic_virus
NP_604490.1_RNA2_polyprotein_Barley_mild_mosaic_virus
NP_612585.1_polyprotein_Brome_streak_mosaic_virus
NP_041276.1_polyprotein_Pepper_mottle_virus
NP_056765.1_polyprotein_Pea_seed-borne_mosaic_virus
NP_056867.1_polyprotein_Tobacco_vein_mottling_virus
UVT84828.1_PIPO_partial_Papaya_ringspot_virus
UVF58833.1_polyprotein_Tuberose_mild_mosaic_virus
QYY48973.1_coat_protein_partial_Yam_mosaic_virus
QYY48987.1_coat_protein_partial_Yam_mosaic_virus
UUL70678.1_polyprotein_Dasheen_mosaic_virus
UUA79859.1_polyprotein_Bean_common_mosaic_necrosis_virus
UTQ10244.1_polyprotein_Tuberose_mild_mottle_virus
UTQ10572.1_polyprotein_Curly_dock_chlorotic_mosaic_virus
UTQ11696.1_polyprotein_Tobacco_etch_virus
UTQ50663.1_MAG_polyprotein_Lettuce_mosaic_virus
UTQ50667.1_MAG_polyprotein_Plantago_potyvirus_1
UTQ50668.1_MAG_polyprotein_Mentha_macluravirus_1
UTQ50670.1_MAG_polyprotein_Rumex_macluravirus_1
UTQ50671.1_MAG_polyprotein_Rumex_potyvirus_1
UTE10634.1_polyprotein_Thevetia_ringspot_virus
UTE10635.1_polyprotein_Thevetia_ringspot_virus
USU43574.1_polyprotein_partial_Potato_virus_Y
URY50832.1_polyprotein_Miscanthus_sinensis_mosaic_virus
QZH70141.1_coat_protein_Onion_yellow_dwarf_virus
URJ21447.1_polyprotein_Potato_virus_V
URG39486.1_polyprotein_Chilli_veinal_mottle_virus
URC17546.1_polyprotein_Zucchini_yellow_fleck_virus
URC17547.1_PIPO_partial_Zucchini_yellow_fleck_virus
URC17548.1_polyprotein_Zucchini_yellow_fleck_virus
URC17549.1_PIPO_partial_Zucchini_yellow_fleck_virus
URC17552.1_polyprotein_Zucchini_yellow_fleck_virus
URC17553.1_PIPO_partial_Zucchini_yellow_fleck_virus
URC17555.1_PIPO_partial_Zucchini_yellow_fleck_virus
URC17558.1_polyprotein_Zucchini_yellow_fleck_virus
URC17559.1_PIPO_partial_Zucchini_yellow_fleck_virus
URC17600.1_polyprotein_East_Asian_Passiflora_virus
UQZ09729.1_polyprotein_Sweet_potato_latent_virus
UQZ09761.1_PIPO_Tomato_mild_mottle_virus
UQW19707.1_polyprotein_Squash_vein_yellowing_virus
UQS87547.1_PIPO_partial_Yam_mosaic_virus
BDI54751.1_polyprotein_Alstroemeria_mosaic_virus
UQT19536.1_coat_protein_partial_Sugarcane_mosaic_virus
UQT19546.1_coat_protein_partial_Sugarcane_mosaic_virus
CAH2618730.1_polyprotein_Traubia_modesta_potyvirus
CAH2618867.1_polyprotein_partial_Common_milkweed_potyvirus
CAH2618928.1_polyprotein_Salt_wort_potyvirus
QUP51979.1_polyprotein_Passiflora_chlorosis_virus
QUP51980.1_PN3-PIPO_partial_Passiflora_chlorosis_virus
UPO09297.1_polyprotein_Bean_common_mosaic_virus
UOI84523.1_coat_protein_partial_Bean_common_mosaic_virus
UOF88526.1_polyprotein_Carrot_virus_Y
UOF88527.1_PIPO_partial_Carrot_virus_Y
UOF88532.1_polyprotein_Soybean_mosaic_virus
UOF88551.1_PIPO_partial_Apium_virus_Y
UOF92993.1_PIPO_partial_Barley_mild_mosaic_virus
UOF92994.1_polyprotein_Barley_mild_mosaic_virus
UOF92995.1_polyprotein_Barley_mild_mosaic_virus
UOF92996.1_polyprotein_Barley_yellow_mosaic_virus
UOF92998.1_polyprotein_Barley_yellow_mosaic_virus
UOF93004.1_polyprotein_Sweet_potato_feathery_mottle_virus
UOF93005.1_PIPO_partial_Sweet_potato_feathery_mottle_virus
UOF93012.1_PIPO_partial_Ryegrass_mosaic_virus
UOF93016.1_PIPO_partial_Oat_necrotic_mottle_virus
UOF93063.1_PIPO_partial_Pea_seed-borne_mosaic_virus
UOF93069.1_polyprotein_Amaranthus_leaf_mottle_virus
UOF93070.1_PIPO_partial_Amaranthus_leaf_mottle_virus
UOF93077.1_PIPO_partial_Passiflora_chlorosis_virus
UOF93100.1_PIPO_partial_Yam_mosaic_virus
UOF93144.1_PIPO_partial_Bean_yellow_mosaic_virus
UOF93154.1_polyprotein_Tradescantia_mild_mosaic_virus
UOF93155.1_PIPO_partial_Tradescantia_mild_mosaic_virus
UOF93157.1_PIPO_partial_Potato_virus_Y
UOF93177.1_polyprotein_Carnation_vein_mottle_virus
UOF93178.1_PIPO_partial_Carnation_vein_mottle_virus
UOF93219.1_PIPO_partial_Agropyron_mosaic_virus
UOF93220.1_polyprotein_Sweet_potato_mild_mottle_virus
UOF93225.1_PIPO_partial_Yam_mosaic_virus
UOF93229.1_PIPO_partial_Yam_mosaic_virus
UOF93235.1_PIPO_partial_Yam_mild_mosaic_virus
UOF93238.1_polyprotein_Yam_mild_mosaic_virus
UOF93311.1_polyprotein_Endive_yellows_virus
UOF93312.1_PIPO_partial_Endive_yellows_virus
UOF93413.1_PIPO_partial_Alstroemeria_mosaic_virus
UOF93430.1_PIPO_partial_Turnip_mosaic_virus
UOF93450.1_PIPO_partial_Plum_pox_virus
UOA04107.1_PIPO_partial_Cucumber_vein_yellowing_virus
UOA04108.1_polyprotein_Cucumber_vein_yellowing_virus
UOA04109.1_PIPO_partial_Cucumber_vein_yellowing_virus
BDB30824.1_polyprotein_Scallion_mosaic_virus
BDD37695.1_polyprotein_Narcissus_late_season_yellows_virus
QZH70136.1_coat_protein_partial_Leek_yellow_stripe_virus
QZH70138.1_coat_protein_partial_Leek_yellow_stripe_virus
BDC33800.1_polyprotein_Vallota_mosaic_virus
UHS71935.1_MAG_polyprotein_partial_Potyviridae_sp.
ULR85763.1_polyprotein_partial_Sorghum_mosaic_virus
ULF50220.1_MAG_polyprotein_partial_Potyvirus_sp.
ULF50221.1_MAG_polyprotein_partial_Potyvirus_sp.
ULF50224.1_polyprotein_partial_Potyviridae_sp.
ULF50231.1_MAG_polyprotein_Potyvirus_sp.
ULF50234.1_MAG_polyprotein_partial_Potyvirus_sp.
ULF50235.1_MAG_polyprotein_partial_Potyviridae_sp.
ULF50237.1_MAG_polyprotein_partial_Potyviridae_sp.
ULF50238.1_MAG_polyprotein_partial_Potyvirus_sp.
ULF50240.1_MAG_polyprotein_partial_Potyvirus_sp.
ULF50241.1_MAG_polyprotein_partial_Potyvirus_sp.
ULF50243.1_MAG_polyprotein_partial_Potyvirus_sp.
ULF50244.1_MAG_polyprotein_partial_Potyvirus_sp.
ULF50245.1_MAG_polyprotein_partial_Potyviridae_sp.
ULF50247.1_MAG_polyprotein_partial_Potyvirus_sp.
ULF50251.1_MAG_polyprotein_partial_Potyviridae_sp.
ULF50252.1_MAG_polyprotein_partial_Potyviridae_sp.
ULF50253.1_MAG_polyprotein_partial_Potyviridae_sp.
ULF50256.1_MAG_polyprotein_partial_Potyvirus_sp.
ULF50262.1_MAG_polyprotein_partial_Potyvirus_sp.
BDF92389.1_polyprotein_Bean_common_mosaic_virus
DAZ85787.1_TPA_asm_polyprotein_Large_cardamom_chirke_virus
UJG81406.1_polyprotein_Sugarcane_mosaic_virus
UJH40707.1_polyprotein_Passiflora_foetida_virus_Y
QQP20330.1_PIPO_partial_Saffron_latent_virus
QBQ34589.1_polyprotein_partial_Pepper_severe_mottle_virus
QZH70148.1_polyprotein_partial_Onion_yellow_dwarf_virus
QZH70149.1_polyprotein_partial_Onion_yellow_dwarf_virus
UHN91656.1_polyprotein_Plum_pox_virus
UHA71463.1_coat_protein_partial_Johnsongrass_mosaic_virus
UHA71468.1_coat_protein_partial_Johnsongrass_mosaic_virus
UHA71476.1_coat_protein_partial_Johnsongrass_mosaic_virus
UHA71488.1_NIb_partial_Johnsongrass_mosaic_virus
UHA71491.1_NIb_partial_Johnsongrass_mosaic_virus
UHA71502.1_NIb_partial_Johnsongrass_mosaic_virus
UHA71503.1_NIb_partial_Johnsongrass_mosaic_virus
UHA71504.1_NIb_partial_Johnsongrass_mosaic_virus
UHA71505.1_NIb_partial_Johnsongrass_mosaic_virus
UGZ05710.1_polyprotein_Chilli_ringspot_virus
UGN61241.1_polyprotein_Pea_seed-borne_mosaic_virus
UGN61242.1_polyprotein_partial_Pea_seed-borne_mosaic_virus
UGN61243.1_polyprotein_Bean_yellow_mosaic_virus
UGL76550.1_polyprotein_Plum_pox_virus
QVN46485.1_polyprotein_Polygonatum_kingianum_virus_5
QVN46486.1_polyprotein_Polygonatum_kingianum_virus_6
QVU24872.1_polyprotein_Sweet_potato_virus_C
UEV87721.1_polyprotein_Chilli_veinal_mottle_virus
UEV87779.1_PIPO_partial_Carrot_thin_leaf_virus
UEP18572.1_MAG_polyprotein_partial_Potato_virus_Y
UEP53430.1_coat_protein_partial_Papaya_ringspot_virus_P
UEP53431.1_coat_protein_partial_Papaya_ringspot_virus_P
UCC70400.1_polyprotein_Chilli_veinal_mottle_virus
UCC70401.1_polyprotein_Wild_tomato_mosaic_virus
UBF41691.1_polyprotein_Lily_mottle_virus
QZU26826.1_polyprotein_Rice_chlorotic_stripe_virus
QZR89366.1_polyprotein_partial_Rembrandt_tulip-breaking_virus
QZM07358.1_polyprotein_Dasheen_mosaic_virus
QRE02585.1_polyprotein_Onion_yellow_dwarf_virus
QZH54995.1_polyprotein_Scorzonera_virus_A
QZA75297.1_polyprotein_Beet_mosaic_virus
QZA75298.1_PIPO_partial_Beet_mosaic_virus
QZA75302.1_PIPO_partial_Cassava_brown_streak_virus
QZA75303.1_polyprotein_Cassava_brown_streak_virus
QZA75307.1_polyprotein_Cassava_brown_streak_virus
QZA75308.1_PIPO_partial_Cassava_brown_streak_virus
QZA75341.1_polyprotein_Cassava_brown_streak_virus
QZA75359.1_polyprotein_Konjac_mosaic_virus
QZA75360.1_PIPO_partial_Konjac_mosaic_virus
QZA75416.1_PIPO_partial_Ugandan_cassava_brown_streak_virus
QZA75422.1_PIPO_partial_Ugandan_cassava_brown_streak_virus
QZA75434.1_PIPO_partial_Ugandan_cassava_brown_streak_virus
QZA75453.1_polyprotein_Ugandan_cassava_brown_streak_virus
QZA75454.1_PIPO_partial_Ugandan_cassava_brown_streak_virus
QZA75466.1_PIPO_partial_Ugandan_cassava_brown_streak_virus
QYY49465.1_polyprotein_partial_Papaya_ringspot_virus
QYY49466.1_polyprotein_partial_Papaya_ringspot_virus
QYY49467.1_polyprotein_partial_Papaya_ringspot_virus
QYF11244.1_coat_protein_partial_Yam_mosaic_virus
QYA72286.1_PIPO_partial_Wild_potato_mosaic_virus
QYA72377.1_PIPO_partial_Clover_yellow_vein_virus
QYA72390.1_PIPO_partial_Onion_yellow_dwarf_virus
QYA72397.1_polyprotein_Leek_yellow_stripe_virus
QYA72398.1_PIPO_partial_Leek_yellow_stripe_virus
QYA72446.1_polyprotein_Tamarillo_fruit_ring_virus
QYA72447.1_PIPO_partial_Tamarillo_fruit_ring_virus
QYA72537.1_PIPO_partial_Turnip_mosaic_virus
QYA72557.1_polyprotein_Pepper_veinal_mottle_virus
QYA72576.1_PIPO_partial_Bean_common_mosaic_virus
QYA72595.1_polyprotein_Sorghum_mosaic_virus
QYA72632.1_PIPO_partial_Papaya_ringspot_virus
QXU65887.1_polyprotein_Striga-associated_poty-like_virus_1
QXU65888.1_polyprotein_Striga-associated_poty-like_virus_2
QXU69567.1_ORF1_Iris_potyvirus_A
QXN75423.1_MAG_polyprotein_Grapevine-associated_poty-like_virus_1
QXJ13553.1_coat_protein_partial_Sugarcane_mosaic_virus
BCS79970.1_polyprotein_Anemone_mosaic_virus
BCS79971.1_polyprotein_Ranunculus_mild_mosaic_virus
QWT83617.1_PIPO_partial_Beet_mosaic_virus
QWT83730.1_PIPO_partial_Pepper_yellow_mosaic_virus
QKS69533.1_polyprotein_Erysiphe_necator_associated_poty-like_virus_3
QKS69539.1_CI_protein_partial_Erysiphe_necator_associated_poty-like_virus_2
QVX32623.1_polyprotein_Cowpea_aphid-borne_mosaic_virus
QVX32624.1_PIPO_partial_Cowpea_aphid-borne_mosaic_virus
QVX32630.1_PIPO_partial_Potato_virus_Y
QVX37075.1_polyprotein_Pennisetum_alopecuroides_mosaic_potyvirus
QVY19184.1_polyprotein_Hippeastrum_mosaic_virus
QVY19271.1_polyprotein_Clivia_yellow_stripe_virus
QVX19873.1_polyprotein_Spartina_mottle_virus
QVX19874.1_PIPO_partial_Spartina_mottle_virus
QVX19876.1_PIPO_partial_Spartina_mottle_virus
QVI56782.1_polyprotein_Soybean_mosaic_virus
QTQ94989.1_polyprotein_partial_Ornithogalum_cuspidatum_mosaic_virus
QJW82783.1_polyprotein_Konjac_mosaic_virus
QTG10435.1_polyprotein_Marigold_mosaic_virus
BCR39164.1_polyprotein_Mirabilis_crinkle_mosaic_virus
QRM13123.1_polyprotein_partial_Plum_pox_virus
QRG34965.1_polyprotein_Ornithogalum_virus_3
QRG34966.1_PIPO_partial_Ornithogalum_virus_3
QRG35357.1_polyprotein_partial_Ashitaba_mosaic_virus
QRG35363.1_polyprotein_Ashitaba_mosaic_virus
QIJ96719.1_polyprotein_Polygonatum_kingianum_virus_4
QIJ96720.1_polyprotein_Polygonatum_kingianum_virus_2
QIJ96721.1_polyprotein_Polygonatum_kingianum_virus_1
QIJ96722.1_polyprotein_Polygonatum_kingianum_virus_3
QOE55591.1_polyprotein_Macrophomina_phaseolina_poty-like_virus
QHD64831.1_RdRp_Erysiphe_necator_associated_poty-like_virus_1
BCJ04103.1_polyprotein_Pleioblastus_mosaic_virus
BCJ04104.1_polyprotein_Pleioblastus_mosaic_virus
QHB49773.1_polyprotein_Watermelon_mosaic_virus
QED58131.1_polyprotein_partial_Saffron_latent_virus
QPO14702.1_polyprotein_partial_Sugarcane_mosaic_virus
QPL17961.1_cylindrical_inclusion_protein_partial_Ocimum_potyvirus
QPL20103.1_polyprotein_Leek_yellow_stripe_virus
QPK93590.1_PIPO_partial_Achyranthes_bidentata_mosaic_virus
QPK93591.1_polyprotein_Achyranthes_bidentata_mosaic_virus
QPJ58777.1_polyprotein_Passionfruit_Vietnam_virus
QPF71241.1_polyprotein_partial_Plum_pox_virus
QOY44431.1_polyprotein_partial_Banana_bract_mosaic_virus
QOY44441.1_polyprotein_partial_Banana_bract_mosaic_virus
QOW95724.1_polyprotein_partial_Iranian_johnsongrass_mosaic_virus
QOW95725.1_polyprotein_partial_Iranian_johnsongrass_mosaic_virus
QOW95731.1_polyprotein_partial_Iranian_johnsongrass_mosaic_virus
QIM74094.1_polyprotein_partial_Potyviridae_sp.
QOD42425.1_polyprotein_Nerine_yellow_stripe_virus
QED42771.1_polyprotein_Maize_bymovirus_A
QED42772.1_polyprotein_Maize_bymovirus_A
QED42783.1_polyprotein_Soybean_virus_A
QED42798.1_unknown_Asclepias_potyvirus_A
QED42831.1_unknown_partial_Trichosanthes_potyvirus_A
QED42847.1_unknown_partial_Iris_potyvirus_B
QED42851.1_unknown_partial_Polianthes_potyvirus_B
QMV80878.1_polyprotein_Arachis_virus_Y
BBI90117.2_polyprotein_Rose_yellow_mosaic_virus
QLH94015.1_polyprotein_Achyranthes_virus_A
QLH55902.1_coat_protein_partial_Watermelon_mosaic_virus
QLC36605.1_polyprotein_Stylosanthes_mosaic-associated_virus_1
QLC36606.1_PIPO_Stylosanthes_mosaic-associated_virus_1
QLC36607.1_polyprotein_Stylosanthes_mosaic-associated_virus_2
QLC36608.1_PIPO_Stylosanthes_mosaic-associated_virus_2
QLC36609.1_polyprotein_Stylosanthes_mosaic-associated_virus_3
QKQ14878.1_VPg_partial_Potato_virus_Y
QKR72402.1_coat_protein_partial_Bambara_groundnut_potyvirus_1
QKR72406.1_coat_protein_partial_Bambara_groundnut_potyvirus_2
BCG55390.1_polyprotein_Eggplant_virus_A
QED45043.1_polyprotein_Leek_yellow_stripe_virus
QED45062.1_polyprotein_Leek_yellow_stripe_virus
QED45063.1_polyprotein_Leek_yellow_stripe_virus
QED45067.1_polyprotein_Leek_yellow_stripe_virus
QED45086.1_polyprotein_Leek_yellow_stripe_virus
QED45096.1_polyprotein_Leek_yellow_stripe_virus
QED45097.1_polyprotein_Leek_yellow_stripe_virus
QED45102.1_polyprotein_Leek_yellow_stripe_virus
QED45153.1_polyprotein_Leek_yellow_stripe_virus
QED45158.1_polyprotein_Onion_yellow_dwarf_virus
QED45159.1_PIPO_Onion_yellow_dwarf_virus
QED45162.1_polyprotein_Onion_yellow_dwarf_virus
QED45163.1_PIPO_Onion_yellow_dwarf_virus
QED45166.1_polyprotein_Onion_yellow_dwarf_virus
QED45167.1_PIPO_Onion_yellow_dwarf_virus
QED45169.1_PIPO_Onion_yellow_dwarf_virus
QED45171.1_PIPO_Onion_yellow_dwarf_virus
QED45172.1_polyprotein_Onion_yellow_dwarf_virus
QED45173.1_PIPO_Onion_yellow_dwarf_virus
QED45176.1_polyprotein_Onion_yellow_dwarf_virus
QED45179.1_PIPO_Onion_yellow_dwarf_virus
QED45181.1_PIPO_Onion_yellow_dwarf_virus
QED45186.1_polyprotein_Onion_yellow_dwarf_virus
QED45200.1_polyprotein_Onion_yellow_dwarf_virus
QED45204.1_polyprotein_Onion_yellow_dwarf_virus
QED45213.1_PIPO_Onion_yellow_dwarf_virus
QED45216.1_polyprotein_Onion_yellow_dwarf_virus
QED45217.1_PIPO_Onion_yellow_dwarf_virus
QED45222.1_polyprotein_Onion_yellow_dwarf_virus
QED45227.1_PIPO_Onion_yellow_dwarf_virus
QED45230.1_polyprotein_Onion_yellow_dwarf_virus
QED45231.1_PIPO_Onion_yellow_dwarf_virus
QED45235.1_PIPO_Onion_yellow_dwarf_virus
QED45248.1_polyprotein_Onion_yellow_dwarf_virus
QED45251.1_PIPO_Onion_yellow_dwarf_virus
QED45252.1_polyprotein_Onion_yellow_dwarf_virus
QED45254.1_polyprotein_Onion_yellow_dwarf_virus
QED45270.1_polyprotein_Onion_yellow_dwarf_virus
QED45276.1_polyprotein_Onion_yellow_dwarf_virus
QED45277.1_PIPO_Onion_yellow_dwarf_virus
QED45278.1_polyprotein_Onion_yellow_dwarf_virus
QED45279.1_PIPO_Onion_yellow_dwarf_virus
QED45288.1_polyprotein_Onion_yellow_dwarf_virus
QED45289.1_PIPO_Onion_yellow_dwarf_virus
QED45300.1_polyprotein_Onion_yellow_dwarf_virus
QED45301.1_PIPO_Onion_yellow_dwarf_virus
QED45302.1_polyprotein_Onion_yellow_dwarf_virus
QED45308.1_polyprotein_Onion_yellow_dwarf_virus
QED45309.1_PIPO_Onion_yellow_dwarf_virus
QED45310.1_polyprotein_Onion_yellow_dwarf_virus
QED45311.1_PIPO_Onion_yellow_dwarf_virus
QED45312.1_polyprotein_Onion_yellow_dwarf_virus
QED45314.1_polyprotein_Onion_yellow_dwarf_virus
QJP22275.1_polyprotein_partial_Muscari_mosaic_virus
QJP22276.1_polyprotein_partial_Muscari_chlorotic_mottle_virus
QKF95578.1_hypothetical_protein_Ipomoea_batatas_potyvirus
QKF95600.1_hypothetical_protein_Solanum_melongena_potyvirus
QJX15724.1_polyprotein_Bean_yellow_mosaic_virus
QCG75829.1_polyprotein_Sweet_potato_virus_G
QJD15034.1_polyprotein_Ryegrass_mosaic_virus
QIX03108.1_polyprotein_partial_Sweet_potato_feathery_mottle_virus
QIQ28452.1_PIPO_partial_Spartina_mottle_virus
BBJ70068.1_polyprotein_Uraria_mosaic_virus
QIM40664.1_polyprotein_Zucchini_tigre_mosaic_virus
QIM41185.1_polyprotein_Moroccan_watermelon_mosaic_virus
AQX43285.1_CI_protein_partial_Mullein_potyvirus
AQX43287.1_nuclear_inclusion_b_protein_partial_Mullein_potyvirus
QBH98880.1_polyprotein_Cowpea_aphid-borne_mosaic_virus
QBH98881.1_polyprotein_Paris_mosaic_necrosis_virus
QCG75828.1_polyprotein_Sweet_potato_virus_E
QFP41183.1_polyprotein_Cowpea_aphid-borne_mosaic_virus
QIA62007.1_polyprotein_Malva_vein_clearing_virus
QHR83186.1_polyprotein_Telosma_mosaic_virus
QHI06011.1_coat_protein_partial_Leek_yellow_stripe_virus
QHI06944.1_polyprotein_Moroccan_watermelon_mosaic_virus
QHB15167.1_polyprotein_Potyvirus_sp.
QHB15168.1_polyprotein_Potyvirus_sp.
QHA79284.1_polyprotein_Papaya_ringspot_virus
AZR39335.1_polyprotein_Shallot_mild_yellow_stripe_virus
AZR39336.1_PIPO_partial_Shallot_mild_yellow_stripe_virus
AVV48515.1_polyprotein_Ornithogalum_virus_3
AWJ64324.1_polyprotein_partial_Ornithogalum_mosaic_virus
AWJ64327.1_polyprotein_partial_Ornithogalum_mosaic_virus
AWJ64334.1_polyprotein_partial_Freesia_mosaic_virus
AWJ64340.1_polyprotein_partial_Ornithogalum_virus_2
AWJ64346.1_polyprotein_Potyvirus_sp.
AWJ64349.1_polyprotein_Ornithogalum_virus_3
AWJ64350.1_polyprotein_Ornithogalum_virus_3
AWJ64355.1_polyprotein_partial_Sugarcane_mosaic_virus
AWJ64356.1_MAG_polyprotein_partial_Ornithogalum_mosaic_virus
AWJ64368.1_MAG_polyprotein_Ornithogalum_mosaic_virus
AWJ64370.1_polyprotein_partial_Ornithogalum_mosaic_virus
AWJ64380.1_polyprotein_partial_Ornithogalum_mosaic_virus
AWJ64384.1_polyprotein_partial_Ornithogalum_virus_2
QGV12925.1_polyprotein_Crow-dipper_mosaic_virus
QGV13524.1_polyprotein_Zucchini_tigre_mosaic_virus
QEJ80639.1_P1_protein_partial_Sunflower_chlorotic_mottle_virus
QEJ80641.1_P1_protein_partial_Sunflower_chlorotic_mottle_virus
QEJ80643.1_P1_protein_partial_Sunflower_chlorotic_mottle_virus
QEJ80644.1_P1_protein_partial_Sunflower_chlorotic_mottle_virus
QEJ80645.1_P1_protein_partial_Sunflower_chlorotic_mottle_virus
BBK60930.1_polyprotein_Papaya_ringspot_virus
QGN75786.1_PIPO_partial_Potato_virus_Y
QGN75787.1_polyprotein_Potato_virus_Y
QGN75789.1_polyprotein_Potato_virus_Y
QFZ79250.1_coat_protein_partial_Yam_mild_mosaic_virus
QFZ79302.1_polyprotein_Sweet_potato_virus_2
QFZ79307.1_polyprotein_Sweet_potato_virus_C
QFZ79333.1_polyprotein_Sweet_potato_virus_G
QBY26598.1_polyprotein_Papaya_ringspot_virus
QFX67722.1_coat_protein_partial_Sweet_potato_latent_virus
QFU28541.1_polyprotein_Cowpea_aphid-borne_mosaic_virus
QFR05221.1_large_nuclear_inclusion_protein_partial_Iberian_hop_mosaic_virus
QFN51578.1_polyprotein_partial_Zucchini_yellow_mosaic_virus
BBI58081.1_polyprotein_partial_Papaya_ringspot_virus
BBI58084.1_polyprotein_partial_Papaya_ringspot_virus
QCY49549.1_protein_P1_partial_Leek_yellow_stripe_virus
QCY49550.1_protein_P1_partial_Leek_yellow_stripe_virus
QCY49551.1_protein_P1_partial_Leek_yellow_stripe_virus
QCY49552.1_protein_P1_partial_Leek_yellow_stripe_virus
QDB65124.1_truncated_coat_protein_partial_Onion_yellow_dwarf_virus
QEM20989.1_PIPO_partial_Catharanthus_mosaic_virus
QEM20990.1_polyprotein_Catharanthus_mosaic_virus
QEM20991.1_PIPO_partial_Catharanthus_mosaic_virus
QEM20993.1_PIPO_partial_Catharanthus_mosaic_virus
BBI29697.1_polyprotein_partial_Potato_virus_Y
BBI29698.1_polyprotein_partial_Potato_virus_Y
BBI47484.1_polyprotein_partial_Papaya_ringspot_virus
BBI47488.1_polyprotein_partial_Papaya_ringspot_virus
QEE60088.1_polyprotein_Sugarcane_mosaic_virus
AZB51146.1_coat_protein_partial_Leek_yellow_stripe_virus
QDX15100.1_CP_partial_Turnip_mosaic_virus
QDK64729.1_cilindrical_inclusion_partial_Turnip_mosaic_virus
BBL56284.1_polyprotein_partial_Sweet_potato_virus_C
QDC21205.1_polyprotein_partial_Iris_mild_mosaic_virus
QDC21209.1_polyprotein_partial_Tulip_breaking_virus
QDC21211.1_polyprotein_partial_Snowdrop_virus_Y
QDC21212.1_polyprotein_Narcissus_latent_virus
QDC27817.1_coat_protein_partial_Plum_pox_virus
QCZ35160.1_polyprotein_Potato_virus_Y
QCR98742.1_polyprotein_Ugandan_cassava_brown_streak_virus
AWN01825.1_polyprotein_partial_Cassava_brown_streak_virus
QCI56996.1_PIPO_partial_Bean_yellow_mosaic_virus
QCH00870.1_RNA-dependent_RNA_polymerase_partial_Shallot_yellow_stripe_virus
QCH00871.1_triple_gene_block_1_Shallot_yellow_stripe_virus
QCH00872.1_triple_gene_block_2_Shallot_yellow_stripe_virus
QCH00873.1_triple_gene_block_3_Shallot_yellow_stripe_virus
QCH00874.1_coat_protein_Shallot_yellow_stripe_virus
QCH00875.1_nucleic_acid-binding_protein_Shallot_yellow_stripe_virus
QCB92092.1_P1_partial_Soybean_mosaic_virus
AWA45285.1_polyprotein_Thladiantha_dubia_mosaic_virus
QBZ73622.1_nuclear_inclusion_b_partial_Bean_yellow_mosaic_virus
AVW79524.1_coat_protein_partial_Papaya_ringspot_virus
AVW79533.1_coat_protein_partial_Papaya_ringspot_virus
AVW79540.1_helper_component_proteinase_partial_Papaya_ringspot_virus
AVW79542.1_helper_component_proteinase_partial_Papaya_ringspot_virus
AVW79550.1_helper_component_proteinase_partial_Papaya_ringspot_virus
AVW79553.1_P1_partial_Papaya_ringspot_virus
QBS55178.1_proteinase_P1_partial_Papaya_ringspot_virus
QBS55179.1_proteinase_P1_partial_Papaya_ringspot_virus
QBR53054.1_polyprotein_Sweet_potato_virus_2
AYE54789.1_P1_polyprotein_Soybean_yellow_shoot_virus
BBJ25243.1_polyprotein_partial_Onion_yellow_dwarf_virus
BBJ25244.1_polyprotein_partial_Onion_yellow_dwarf_virus
QBO66522.1_polyprotein_partial_Cimicifuga_mosaic_virus
QBO24582.1_PIPO_partial_Potato_virus_Y
QBO24681.1_polyprotein_Bean_common_mosaic_virus
QBK56517.1_coat_protein_partial_Wheat_streak_mosaic_virus
QBI77038.2_polyprotein_Dasheen_mosaic_virus
QBE85650.1_polyprotein_Plum_pox_virus
QBB78857.1_polyprotein_Wild_tomato_mosaic_virus
QBA55218.1_coat_protein_partial_Johnsongrass_mosaic_virus
AYC63251.1_polyprotein_Phellodendron_yellow_ringspot_associated_virus
AQA28702.1_polyprotein_Sugarcane_mosaic_virus
AZQ00683.1_polyprotein_Yam_chlorotic_necrosis_virus
AZL49326.1_polyprotein_Henbane_mosaic_virus
ATY69113.1_polyprotein_partial_Lettuce_mosaic_virus
ATY69114.1_polyprotein_partial_Lettuce_mosaic_virus
ATY69122.1_polyprotein_partial_Lettuce_mosaic_virus
ATY69144.1_polyprotein_partial_Lettuce_mosaic_virus
ATY69175.1_polyprotein_partial_Lettuce_mosaic_virus
ATY69176.1_polyprotein_partial_Lettuce_mosaic_virus
ATY69184.1_polyprotein_partial_Lettuce_mosaic_virus
ATY69230.1_polyprotein_partial_Lettuce_mosaic_virus
ATY69248.1_polyprotein_partial_Lettuce_mosaic_virus
ATY69260.1_polyprotein_partial_Lettuce_mosaic_virus
ATY69269.1_polyprotein_partial_Lettuce_mosaic_virus
ATY69271.1_polyprotein_partial_Lettuce_mosaic_virus
ATY69286.1_polyprotein_partial_Lettuce_mosaic_virus
ATY69295.1_polyprotein_partial_Lettuce_mosaic_virus
ATY69420.1_polyprotein_partial_Lettuce_mosaic_virus
AZF99035.1_polyprotein_partial_Ullucus_potyvirus_1
BBH43445.1_polyprotein_partial_Watermelon_mosaic_virus
AYV61463.1_polyprotein_Ugandan_Passiflora_virus
AYN44700.1_polyprotein_Papaya_ringspot_virus
AYE92843.1_coat_protein_partial_Papaya_ringspot_virus
AYE92867.1_coat_protein_partial_Papaya_ringspot_virus
AYD49586.1_polyprotein_Arracacha_virus_Y
AYA57928.1_coat_protein_partial_Potato_virus_Y
AYA42686.1_polyprotein_Sweet_potato_feathery_mottle_virus
AYA42715.1_polyprotein_Wheat_spindle_streak_mosaic_virus
AXY04129.1_PIPO_partial_Barley_mild_mosaic_virus
AMD40308.1_polyprotein_partial_Yam_chlorotic_necrotic_mosaic_virus
AMD40314.1_polyprotein_partial_Yam_chlorotic_necrotic_mosaic_virus
AMD40319.1_polyprotein_partial_Yam_chlorotic_necrotic_mosaic_virus
AXU24940.1_polyprotein_Watermelon_mosaic_virus
AXS67662.1_coat_protein_partial_Chilli_veinal_mottle_virus
AOE43465.1_polyprotein_Sugarcane_mosaic_virus
ATE46284.1_polyprotein_Sugarcane_streak_mosaic_virus
AXL97410.1_PIPO_partial_Watermelon_mosaic_virus
AXL14038.1_coat_protein_partial_Onion_yellow_dwarf_virus
BBC78044.1_polyprotein_Zucchini_tigre_mosaic_virus
AXG75364.1_HC-Pro_partial_Hemlock_mosaic_potyvirus
AXG75365.1_CI_partial_Hemlock_mosaic_potyvirus
AXG75366.1_polyprotein_partial_Hemlock_mosaic_potyvirus
AXF50729.1_polyprotein_partial_Papaya_ringspot_virus
AXB38890.1_polyprotein_partial_Potato_virus_Y
ASF90016.1_polyprotein_Barley_mild_mosaic_virus
ASF90021.1_polyprotein_Barley_yellow_mosaic_virus
ASF90028.1_polyprotein_partial_Barley_yellow_mosaic_virus
AVI44939.1_PIPO_partial_Cowpea_aphid-borne_mosaic_virus
AVI44941.1_polyprotein_partial_Cowpea_aphid-borne_mosaic_virus
AWL83133.1_PIPO_partial_Potato_virus_Y
BBE01233.1_polyprotein_Narcissus_yellow_stripe_virus
BBE01235.1_polyprotein_Narcissus_yellow_stripe_virus
BBE01237.1_polyprotein_Narcissus_yellow_stripe_virus
BBE01239.1_polyprotein_Narcissus_virus_1
AVG22556.1_viral_proteinase_1_partial_Pepper_mottle_virus
AVD49698.1_C-terminal_nuclear_inclusion_body-N-terminal_coat_protein_partial_Plum_pox_virus
BBC62626.1_polyprotein_partial_Broad_bean_necrotic_mosaic_virus
AUT13184.1_truncated_coat_protein_partial_Papaya_ringspot_virus
AUT13192.1_truncated_coat_protein_partial_Papaya_ringspot_virus
AUT13193.1_coat_protein_partial_Papaya_ringspot_virus
AUT13194.1_truncated_coat_protein_partial_Papaya_ringspot_virus
AUT13195.1_truncated_coat_protein_partial_Papaya_ringspot_virus
AUS29448.1_polyprotein_partial_Pepper_veinal_mottle_virus
AUN86612.1_polyprotein_partial_Canna_yellow_streak_virus
ARQ88052.1_polyprotein_Dasheen_mosaic_virus
AUF72923.2_polyprotein_Papaya_leaf_distortion_mosaic_virus
AUB45030.1_coat_protein_partial_Soybean_mosaic_virus
AUB54557.1_polyprotein_partial_Ugandan_cassava_brown_streak_virus
AUB54561.1_polyprotein_partial_Ugandan_cassava_brown_streak_virus
ATY37425.1_polyprotein_Zucchini_tigre_mosaic_virus
ATI21875.1_PIPO_partial_Barley_mild_mosaic_virus
ARV86368.1_polyprotein_Barley_mild_mosaic_virus
ARV86370.1_polyprotein_Barley_mild_mosaic_virus
ASZ83718.1_polyprotein_Johnsongrass_mosaic_virus
APX54983.1_polyprotein_partial_Kalanchoe_mosaic_virus
AST24397.1_coat_protein_partial_Wheat_streak_mosaic_virus
ASK09474.1_polyprotein_partial_Potyvirus_Yemen-14
BBA07408.1_polyprotein_Turnip_mosaic_virus
BBA07417.1_polyprotein_Turnip_mosaic_virus
ASK05489.1_polyprotein_Papaya_ringspot_virus_W
ASJ27578.1_PIPO_partial_Yam_chlorotic_necrotic_mosaic_virus
ASB15796.1_PIPO_partial_Cucurbit_vein_banding_virus
ART94428.1_coat_protein_partial_Vernonia_green_vein-banding_virus
ARU08101.1_polyprotein_Hardenbergia_mosaic_virus
ARI71635.1_P1_protein_partial_Bean_common_mosaic_virus
ARI71636.1_P1_protein_partial_Bean_common_mosaic_virus
ARD05884.1_polyprotein_partial_Plum_pox_virus
AGF29835.1_polyprotein_Dasheen_mosaic_virus
AQL41193.1_polyprotein_partial_Iris_mild_mosaic_virus
APZ75428.1_polyprotein_Jasmine_virus_T
APT68168.1_polyprotein_partial_Crinum_mosaic_virus
AOR06520.1_polyprotein_Cowpea_aphid-borne_mosaic_virus
APC26095.1_polyprotein_partial_Bean_common_mosaic_virus
APB88036.1_polyprotein_Vanilla_mosaic_virus
AOY33888.1_polyprotein_Squash_vein_yellowing_virus
AOW69225.1_PISPO_partial_Sweet_potato_virus_C
AOW69226.1_PIPO_partial_Sweet_potato_virus_C
AOW70062.1_polyprotein_partial_Sorghum_mosaic_virus
AKN63696.1_P3_protein_partial_Cucumber_vein_yellowing_virus
ANN29796.1_polyprotein_partial_Sugarcane_mosaic_virus
ANJ60518.1_AV2_Telfairia_mosaic_virus
ANJ60519.1_AV1_Telfairia_mosaic_virus
ANJ60520.1_AC3_Telfairia_mosaic_virus
ANJ60521.1_AC2_Telfairia_mosaic_virus
ANJ60522.1_AC4_Telfairia_mosaic_virus
ANJ60523.1_AC1_Telfairia_mosaic_virus
ANJ60530.1_BV1_Telfairia_mosaic_virus
ANJ60531.1_BC1_Telfairia_mosaic_virus
ANI25033.1_polyprotein_Bermuda_grass_southern_mosaic_virus
SAP35479.1_polyprotein_partial_Cassava_brown_streak_virus
BAV04023.1_coat_protein_partial_Papaya_ringspot_virus
ANF06854.1_polyprotein_partial_Japanese_yam_mosaic_virus
AND77014.1_coat_protein_partial_Cardamom_mosaic_virus
ANC85409.1_VPg_partial_Potato_virus_Y
AMX28330.1_PIPO_partial_Johnsongrass_mosaic_virus
AMR71151.1_polyprotein_partial_Pepper_severe_mottle_virus
AMN08809.1_polyprotein_Turnip_mosaic_virus
AML60969.1_polyprotein_partial_Turnip_mosaic_virus
AME15785.1_coat_protein_partial_Chilli_ringspot_virus
AMB26914.1_PISPO_partial_Sweet_potato_virus_C
AMB26917.1_PISPO_partial_Sweet_potato_virus_2
BAU36915.1_coat_protein_partial_Dasheen_mosaic_virus
BAU36917.1_coat_protein_partial_Dasheen_mosaic_virus
BAU36927.1_coat_protein_partial_Dasheen_mosaic_virus
BAU36928.1_coat_protein_partial_Dasheen_mosaic_virus
ALX38286.1_polyprotein_Zantedeschia_mild_mosaic_virus
ALU33308.1_coat_protein_partial_Papaya_ringspot_virus
CRL17039.1_P3-PIPO_fusion_protein_partial_Plum_pox_virus
AKM12625.1_polyprotein_Leek_yellow_stripe_virus
ALO61886.1_polyprotein_partial_Potato_virus_V
ALO61887.1_polyprotein_partial_Potato_virus_V
AKI32470.1_PIPO_partial_Potato_virus_A
ALK24042.1_polyprotein_partial_Sugarcane_streak_mosaic_virus
ALG64836.1_polyprotein_partial_Japanese_yam_mosaic_virus
ALF99800.1_P1_protein_partial_Soybean_mosaic_virus
ALF99809.1_P1_protein_partial_Soybean_mosaic_virus
ALF99811.1_P1_protein_partial_Soybean_mosaic_virus
ALF99817.1_P1_protein_partial_Soybean_mosaic_virus
ALF99820.1_P1_protein_partial_Soybean_mosaic_virus
ALF99822.1_P1_protein_partial_Soybean_mosaic_virus
ALF99823.1_P1_protein_partial_Soybean_mosaic_virus
ALF99826.1_P1_protein_partial_Soybean_mosaic_virus
ALF99827.1_P1_protein_partial_Soybean_mosaic_virus
CDJ80000.1_coat_protein_partial_Leek_yellow_stripe_virus
ALE30132.1_P3_protein_partial_Turnip_mosaic_virus
AKU74942.1_polyprotein_partial_Papaya_ringspot_virus
AKQ51594.1_coat_protein_partial_Zucchini_shoestring_virus
AKH60754.1_polyprotein_partial_Papaya_ringspot_virus
AKE49121.1_polyprotein_Leek_yellow_stripe_virus
AKE14404.1_coat_protein_partial_Papaya_ringspot_virus
AKE14406.1_coat_protein_partial_Papaya_ringspot_virus
AKD44020.1_polyprotein_partial_Sugarcane_streak_mosaic_virus
AKC43543.1_polyprotein_Catharanthus_mosaic_virus
AKA94267.1_polyprotein_partial_Sugarcane_mosaic_virus
AJW76884.1_polyprotein_partial_Papaya_ringspot_virus
AHL58670.1_PIPO_partial_Soybean_mosaic_virus
AJD23391.1_polyprotein_Chinese_yam_necrotic_mosaic_virus
AJD23392.1_PIPO_partial_Chinese_yam_necrotic_mosaic_virus
AJD23396.1_PIPO_partial_Japanese_yam_mosaic_virus
AJD23397.1_polyprotein_Japanese_yam_mosaic_virus
AJD23401.1_polyprotein_Japanese_yam_mosaic_virus
AJD23402.1_PIPO_partial_Japanese_yam_mosaic_virus
BAQ20444.1_nuclear_inclusion_B_partial_Zucchini_yellow_mosaic_virus
AJB43727.1_polyprotein_partial_Vallota_speciosa_potyvirus_-_SKR-2013
AJB43728.1_polyprotein_partial_Vallota_speciosa_potyvirus_-_SKR-2013
AIB00293.1_polyprotein_Lettuce_mosaic_virus
AIA65161.1_polyprotein_Watermelon_mosaic_virus
AIX02805.1_polyprotein_precursor_Bean_common_mosaic_virus
AIW39899.1_polyprotein_partial_Papaya_ringspot_virus
BAP82641.1_nuclear_inclusion_B_partial_Zucchini_yellow_mosaic_virus
AFR54029.1_polyprotein_partial_Bean_yellow_mosaic_virus
AFR54048.1_polyprotein_partial_Potato_virus_Y
AIT11627.1_polyprotein_Bean_common_mosaic_virus
AIT13016.1_polyprotein_Japanese_yam_mosaic_virus
AIS37564.1_coat_protein_partial_Watermelon_mosaic_virus
AIN40973.1_coat_protein_partial_Iris_severe_mosaic_virus
AIM55141.1_coat_protein_partial_Potato_virus_Y
CDO67697.1_polyprotein_Bean_yellow_mosaic_virus
AII16005.1_polyprotein_Dasheen_mosaic_virus
AIC83445.1_polyprotein_Bean_common_mosaic_virus
AIC33461.1_coat_protein_partial_Banana_bract_mosaic_virus
AIB09142.1_polyprotein_partial_Shamrock_chlorotic_ringspot_virus
AHY61037.1_polyprotein_Hardenbergia_mosaic_virus
AHY61038.1_polyprotein_partial_Hardenbergia_mosaic_virus
AHN96196.1_PIPO_partial_Yam_mild_mosaic_virus
AHL24951.1_coat_protein_partial_Lily_mottle_virus
AHK23025.2_truncated_helper_component_proteinase_partial_Papaya_ringspot_virus_P
AHG26209.1_polyprotein_partial_Papaya_ringspot_virus
AHG26210.1_polyprotein_partial_Papaya_ringspot_virus
AGY36171.1_polyprotein_partial_Zucchini_tigre_mosaic_virus
AHB79088.1_coat_protein_partial_Papaya_ringspot_virus
AHB33485.1_polyprotein_partial_Onion_yellow_dwarf_virus
BAO20207.1_polyprotein_partial_Turnip_mosaic_virus
AGU12655.1_coat_protein_partial_Sugarcane_mosaic_virus
AGZ62710.1_coat_protein_partial_Bean_common_mosaic_necrosis_virus
AGZ62712.1_coat_protein_partial_Bean_common_mosaic_necrosis_virus
AGX27983.1_polyprotein_partial_Potato_virus_Y
AGX27990.1_polyprotein_partial_Potato_virus_Y
AGV08290.1_polyprotein_Bean_common_mosaic_virus
AGT29857.1_polyprotein_partial_Plum_pox_virus
AGG13255.1_polyprotein_Leek_yellow_stripe_virus
CDF76726.1_polyprotein_partial_Potato_virus_Y
AGN90958.1_coat_protein_partial_Bean_common_mosaic_virus
AGN90959.1_coat_protein_partial_Bean_common_mosaic_virus
AGN29409.1_polyprotein_partial_Johnsongrass_mosaic_virus
AGM75826.1_coat_protein_partial_Papaya_ringspot_virus
BAN16608.1_PIPO_partial_Potato_virus_Y
AGI15334.1_polyprotein_partial_Plum_pox_virus
BAM99208.1_polyprotein_Turnip_mosaic_virus
AGG56217.1_viral_protein_genome-linked_protein_partial_Tobacco_etch_virus
AFV80172.1_P1_partial_Soybean_mosaic_virus
AFW90658.1_polyprotein_partial_Nerine_yellow_stripe_virus
AEM23895.1_coat_protein_partial_Melon_vein-banding_mosaic_virus
AFR11762.1_polyprotein_partial_Potato_virus_Y
AFR11764.1_polyprotein_partial_Potato_virus_Y
AFR11765.1_polyprotein_partial_Potato_virus_Y
AFR11768.1_polyprotein_partial_Potato_virus_Y
AFR11769.1_polyprotein_Potato_virus_Y
AFR11772.1_polyprotein_partial_Potato_virus_Y
AFU63280.1_truncated_coat_protein_partial_Plum_pox_virus
AFU63284.1_truncated_polyprotein_partial_Plum_pox_virus
AFU35736.1_polyprotein_Onion_yellow_dwarf_virus
AFN85099.1_capsid_protein_partial_Cardamom_mosaic_virus
AFN85101.1_capsid_protein_partial_Cardamom_mosaic_virus
AFO53507.1_polyprotein_partial_Papaya_ringspot_virus
AFN89604.1_capsid_protein_partial_Sugarcane_mosaic_virus
AFN84612.2_polyprotein_Potato_virus_Y
AFN26736.1_HC-Pro_protein_partial_Sugarcane_streak_mosaic_virus
AFK93695.1_polyprotein_partial_Ornithogalum_mosaic_virus
AFK93696.1_polyprotein_partial_Bean_yellow_mosaic_virus
AFK93698.1_polyprotein_partial_Ornithogalum_mosaic_virus
AFK93699.1_polyprotein_partial_Narcissus_yellow_stripe_virus
AFK23482.1_polyprotein_Zucchini_yellow_mosaic_virus
AFK23486.1_polyprotein_Zucchini_yellow_mosaic_virus
AFJ95889.1_triple_gene_block_protein_1_partial_Lily_mottle_virus
CCG55101.1_polyprotein_partial_Canna_yellow_streak_virus
AFI99161.1_truncated_polyprotein_partial_Plum_pox_virus
AFH73983.1_mutant_polyprotein_partial_Plum_pox_virus
AFB82529.1_polyprotein_partial_Papaya_ringspot_virus
BAL63109.1_polyprotein_partial_Telosma_mosaic_virus
BAL63112.1_polyprotein_partial_Telosma_mosaic_virus
BAL63113.1_polyprotein_partial_Telosma_mosaic_virus
BAL63114.1_polyprotein_partial_Telosma_mosaic_virus
BAL63116.1_polyprotein_partial_Telosma_mosaic_virus
AFA26420.1_polyprotein_partial_Ornithogalum_mosaic_virus
AFA26421.1_polyprotein_partial_Ornithogalum_mosaic_virus
AFA26422.1_polyprotein_partial_Ornithogalum_mosaic_virus
AFA26423.1_polyprotein_partial_Tuberose_mild_mosaic_virus
AFA26424.2_polyprotein_Bean_yellow_mosaic_virus
AFA26425.2_polyprotein_partial_Chilli_veinal_mottle_virus
AFA26426.1_polyprotein_partial_Amaranthus_mosaic_potyvirus
AFA26471.2_polyprotein_partial_Bean_yellow_mosaic_virus-Canna
AEW87523.1_coat_protein_partial_Bean_common_mosaic_virus
AEW87524.1_coat_protein_partial_Bean_common_mosaic_virus
AEW10556.1_polyprotein_partial_Plum_pox_virus
AEV53408.1_polyprotein_partial_Plum_pox_virus
AEN25474.2_polyprotein_partial_Lily_virus_A
AEN25488.1_polyprotein_partial_Blue_squill_virus_A
AEN25489.1_PIPO_Blue_squill_virus_A
AEQ75506.1_polyprotein_partial_Cotyledon_virus_Y
AEQ38920.1_coat_protein_partial_Zucchini_yellow_mosaic_virus
AEP40341.1_viral_protein_genome-linked_protein_partial_Potato_virus_Y
AEO98475.1_polyprotein_partial_Potato_virus_Y
ADZ45573.1_coat_protein_partial_Clitoria_chlorosis_virus
ADZ45581.1_coat_protein_partial_Passiflora_virus_Y
ADZ45584.1_coat_protein_partial_Passion_fruit_woodiness_virus
AEK86515.1_polyprotein_partial_Bean_yellow_mosaic_virus
BAK38496.1_P1_protein_partial_Leek_yellow_stripe_virus
BAK38498.1_P1_protein_partial_Leek_yellow_stripe_virus
BAK38501.1_P1_protein_partial_Leek_yellow_stripe_virus
BAK38504.1_P1_protein_partial_Leek_yellow_stripe_virus
BAK38505.1_P1_protein_partial_Leek_yellow_stripe_virus
BAK38517.1_P1_protein_partial_Leek_yellow_stripe_virus
P0CJ98.2_RecName_Full=P3N-PIPO_polyprotein;_Contains_RecName_Full=P1_proteinase;_AltName_Full=N-terminal_protein;_Contains_RecName_Full=Helper_component_proteinase;_Short=HC-pro;_Contains_RecName_Full=Movement_protein_P3N-PIPO;_AltName_Full=Pretty_interesting_potyviridae_ORF;_Short=PIPO
P0CK03.2_RecName_Full=P3N-PIPO_polyprotein;_Contains_RecName_Full=P1_proteinase;_AltName_Full=N-terminal_protein;_Contains_RecName_Full=Helper_component_proteinase;_Short=HC-pro;_Contains_RecName_Full=Movement_protein_P3N-PIPO;_AltName_Full=Pretty_interesting_potyviridae_ORF;_Short=PIPO
P0CK07.2_RecName_Full=P3N-PIPO_polyprotein;_Contains_RecName_Full=P1_proteinase;_AltName_Full=N-terminal_protein;_Contains_RecName_Full=Helper_component_proteinase;_Short=HC-pro;_Contains_RecName_Full=Movement_protein_P3N-PIPO;_AltName_Full=Pretty_interesting_potyviridae_ORF;_Short=PIPO
P0CK09.2_RecName_Full=P3N-PIPO_polyprotein;_Contains_RecName_Full=P1_proteinase;_AltName_Full=N-terminal_protein;_Contains_RecName_Full=Helper_component_proteinase;_Short=HC-pro;_Contains_RecName_Full=Movement_protein_P3N-PIPO;_AltName_Full=Pretty_interesting_potyviridae_ORF;_Short=PIPO
P0CK11.2_RecName_Full=P3N-PIPO_polyprotein;_Contains_RecName_Full=P1_proteinase;_AltName_Full=N-terminal_protein;_Contains_RecName_Full=Helper_component_proteinase;_Short=HC-pro;_Contains_RecName_Full=Movement_protein_P3N-PIPO;_AltName_Full=Pretty_interesting_potyviridae_ORF;_Short=PIPO
P0CK13.2_RecName_Full=P3N-PIPO_polyprotein;_Contains_RecName_Full=P1_proteinase;_AltName_Full=N-terminal_protein;_Contains_RecName_Full=Helper_component_proteinase;_Short=HC-pro;_Contains_RecName_Full=Movement_protein_P3N-PIPO;_AltName_Full=Pretty_interesting_potyviridae_ORF;_Short=PIPO
P0CK14.2_RecName_Full=P3N-PIPO_polyprotein;_Contains_RecName_Full=P1_proteinase;_AltName_Full=N-terminal_protein;_Contains_RecName_Full=Helper_component_proteinase;_Short=HC-pro;_Contains_RecName_Full=Movement_protein_P3N-PIPO;_AltName_Full=Pretty_interesting_potyviridae_ORF;_Short=PIPO
P0CK15.2_RecName_Full=P3N-PIPO_polyprotein;_Contains_RecName_Full=P1_proteinase;_AltName_Full=N-terminal_protein;_Contains_RecName_Full=Helper_component_proteinase;_Short=HC-pro;_Contains_RecName_Full=Movement_protein_P3N-PIPO;_AltName_Full=Pretty_interesting_potyviridae_ORF;_Short=PIPO
AEF98438.1_coat_protein_partial_Trillium_virus_Y
ADZ54107.1_polyprotein_partial_Ornithogalum_mosaic_virus
ADZ54108.1_polyprotein_partial_Bean_yellow_mosaic_virus
BAJ78593.1_polyprotein_partial_Papaya_ringspot_virus
BAJ78606.1_polyprotein_partial_Papaya_ringspot_virus
ADX86834.1_polyprotein_partial_Commelina_mild_mosaic_virus
ADU17168.1_polyprotein_partial_Potato_virus_Y
ADR30121.1_polyprotein_partial_Sweet_potato_feathery_mottle_virus
BAJ25853.1_polyprotein_partial_Soybean_leaf_rugose_mosaic_virus
ADP30806.1_polyprotein_Chilli_veinal_mottle_virus
ADP24259.1_pipo_partial_Potato_virus_Y_strain_C
ADP00834.1_polyprotein_Turnip_mosaic_virus
ADN88390.2_polyprotein_partial_Dasheen_mosaic_virus
ADN88391.2_polyprotein_partial_Dasheen_mosaic_virus
ADN88392.2_polyprotein_partial_Dasheen_mosaic_virus
ADN88393.2_polyprotein_partial_Dasheen_mosaic_virus
ADN88394.2_polyprotein_partial_Dasheen_mosaic_virus
ADN88397.2_polyprotein_partial_Dasheen_mosaic_virus
ADN88398.2_polyprotein_partial_Dasheen_mosaic_virus
ADN88399.2_polyprotein_partial_Dasheen_mosaic_virus
ADN88400.2_polyprotein_partial_Dasheen_mosaic_virus
ADN88401.2_polyprotein_partial_Dasheen_mosaic_virus
ADM89618.1_polyprotein_partial_Trillium_crinkled_leaf_virus
ADL61872.1_polyprotein_partial_Sugarcane_mosaic_virus
ADB11061.1_polyprotein_partial_Sugarcane_mosaic_virus
ADK94880.1_polyprotein_partial_Moroccan_watermelon_mosaic_virus
ADK88942.1_polyprotein_partial_Spathiphyllum_potyvirus_AP1/India/2007
ADJ67657.1_coat_protein_partial_Dasheen_mosaic_virus
CAX36841.1_polyprotein_partial_Sugarcane_mosaic_virus
BAJ07202.1_polyprotein_partial_Sweet_potato_virus_C
ADG01384.1_polyprotein_partial_Bermuda_grass_mosaic_virus
ADE22241.1_polyprotein_partial_Chilli_veinal_mottle_virus
CAX48652.1_polyprotein_partial_Potato_virus_Y
ADB96031.1_polyprotein_partial_Trillium_crinkled_leaf_virus
ADB83308.1_polyprotein_partial_Triteleia_mosaic_virus
ACZ95797.1_polyprotein_partial_Potyvirus_cardamom/Sikkim/2009
ACZ95798.1_polyprotein_partial_Potyvirus_cardamom/Sikkim/2009
ACZ36948.1_coat_protein_partial_Zucchini_yellow_mosaic_virus
ACX42227.1_truncated_polyprotein_partial_Potyvirus_Maranta/2009
ACV96788.1_polyprotein_partial_Kalanchoe_mosaic_virus
CAX36860.1_polyprotein_partial_Yam_chlorotic_necrotic_mosaic_virus
ACN59941.1_coat_protein_partial_Leek_yellow_stripe_virus
CAT99468.1_polyprotein_partial_Maize_dwarf_mosaic_virus
ACS71540.1_Ham1-like_protein_partial_Cassava_brown_streak_virus
ACS34660.1_coat_protein_partial_Gazar_virus_Y
ACR45966.1_viral_protein_genome-linked_partial_Potato_virus_Y
BAH60694.1_polyprotein_Bean_yellow_mosaic_virus
ACN23028.1_Pipo_partial_Sweet_potato_feathery_mottle_virus
ACM48166.1_polyprotein_partial_Cassava_brown_streak_virus
ACN49087.1_polyprotein_partial_Wheat_streak_mosaic_virus
ACJ72226.1_polyprotein_partial_Malva_vein_clearing_virus
ACM89956.1_polyprotein_partial_Arisaema_potyvirus_1
ACM89957.1_polyprotein_partial_Arisaema_potyvirus_2
ABY40768.1_coat_protein_partial_Sugarcane_mosaic_virus
ACL97687.1_polyprotein_precursor_partial_Ornithogalum_mosaic_virus
ACJ03756.1_polyprotein_partial_Delphinium_vein-clearing_virus
ACJ03757.1_cylindrical_inclusion_protein_partial_Delphinium_vein-clearing_virus
ACJ03758.1_helper_component-proteolytic_protein_partial_Delphinium_vein-clearing_virus
ACI32709.1_polyprotein_partial_Amaryllis_potyvirus
ACI32710.1_polyprotein_partial_Amaryllis_potyvirus
ACI06095.1_polyprotein_partial_Spiranthes_mosaic_virus_3
BAG71409.1_polyprotein_partial_Ammi_majus_latent_virus
ABW77587.1_polyprotein_partial_Bean_yellow_mosaic_virus
ABW77589.1_polyprotein_partial_Bean_yellow_mosaic_virus
ACF98319.1_polyprotein_partial_Bean_yellow_mosaic_virus
ACE62908.1_polyprotein_partial_Hardenbergia_mosaic_virus
ACD63074.1_polyprotein_partial_Veltheimia_virus_Y
ABP68385.1_polyprotein_partial_Sugarcane_mosaic_virus
ABP68398.1_polyprotein_partial_Sorghum_mosaic_virus
ACC60229.1_polyprotein_partial_Ecuadorian_rocoto_virus
ACB20516.1_polyprotein_partial_Zantedeschia_mild_mosaic_virus_-_New_Zealand
ACB12710.1_polyprotein_partial_Sweet_potato_virus_B2
BAG06181.1_NIb-CP_precursor_partial_Shallot_yellow_stripe_virus
ABN79661.1_coat_protein_partial_Sugarcane_mosaic_virus
ABO16348.1_coat_protein_partial_Sugarcane_streak_mosaic_virus
ABQ23272.1_polyprotein_partial_Chilli_veinal_mottle_virus
ABV89907.1_coat_protein_partial_Clover_yellow_vein_virus
ABU41870.1_polyprotein_partial_Ornamental_onion_stripe_mosaic_virus
ABU41873.1_polyprotein_partial_Ornithogalum_virus_4
ABU41875.1_polyprotein_partial_Anemone_mosaic_virus
ABU41877.1_polyprotein_partial_Stenomesson_mosaic_virus
ABU41882.1_polyprotein_partial_Gloriosa_stripe_mosaic_virus
ABK51601.1_polyprotein_partial_Hardenbergia_mosaic_virus
ABK51605.1_polyprotein_partial_Hardenbergia_mosaic_virus
BAF68889.1_polyprotein_partial_Turnip_mosaic_virus
BAF68890.1_polyprotein_partial_Turnip_mosaic_virus
BAF68894.1_polyprotein_partial_Turnip_mosaic_virus
ABL09402.1_polyprotein_partial_Sugarcane_mosaic_virus
ABL09427.1_polyprotein_partial_Leek_yellow_stripe_virus
ABL09439.1_polyprotein_partial_Dasheen_mosaic_virus
ABL09441.1_polyprotein_partial_Dasheen_mosaic_virus
ABO93585.1_polyprotein_partial_Angelica_virus_Y
ABE68633.1_polyprotein_partial_Panax_notoginseng_virus_Y
CAI65411.1_polyprotein_partial_Zucchini_yellow_mosaic_virus
CAM58485.1_polyprotein_partial_Sugarcane_mosaic_virus
ABN45759.1_coat_protein_partial_Nerine_potyvirus_IVT80054
ABM97418.1_polyprotein_partial_Dasheen_mosaic_virus
ABM91770.1_polyprotein_partial_Hyacinth_mosaic_virus
ABM91776.1_polyprotein_partial_Veltheimia_mosaic_virus
ABM91777.1_polyprotein_partial_Veltheimia_mosaic_virus
ABC68508.1_coat_protein_partial_Papaya_ringspot_virus_P
ABF69286.1_polyprotein_partial_Onion_yellow_dwarf_virus
ABI54306.1_polyprotein_partial_Watermelon_mosaic_virus
ABJ09572.1_polyprotein_partial_Watermelon_mosaic_virus
ABC02094.1_polyprotein_partial_Leek_yellow_stripe_virus
BAF36858.1_polyprotein_partial_Turnip_mosaic_virus
BAF36885.1_polyprotein_partial_Turnip_mosaic_virus
ABI94824.2_polyprotein_partial_Catharanthus_mosaic_virus
ABI34733.1_polyprotein_partial_Sugarcane_mosaic_virus
ABI34577.1_coat_protein_partial_Tobacco_etch_virus
ABI34582.1_coat_protein_partial_Tobacco_etch_virus
ABI34602.1_coat_protein_partial_Tobacco_etch_virus
ABG33691.1_polyprotein_White_lupin_mosaic_virus
ABG66444.1_coat_protein_partial_Banana_bract_mosaic_virus
ABG37680.1_polyprotein_partial_Sugarcane_mosaic_virus
BAE96764.1_polyprotein_Onion_yellow_dwarf_virus
BAE96765.1_polyprotein_Onion_yellow_dwarf_virus
ABF74756.1_polyprotein_partial_Sorghum_mosaic_virus
ABF69135.1_proteinase_partial_Papaya_ringspot_virus
ABF69146.1_proteinase_partial_Papaya_ringspot_virus
CAK12619.1_polyprotein_partial_Zucchini_yellow_mosaic_virus
ABE73354.1_P1_protein_partial_Potato_virus_Y
ABD98799.2_polyprotein_partial_Iris_mild_mosaic_virus
ABD62094.1_coat_protein_partial_Cowpea_aphid-borne_mosaic_virus
CAJ75684.1_polyprotein_partial_Plum_pox_virus
BAE72841.1_coat_protein_partial_Leek_yellow_stripe_virus
BAE72844.1_coat_protein_partial_Leek_yellow_stripe_virus
BAE72854.1_P1_protein_partial_Leek_yellow_stripe_virus
BAE72857.1_P1_protein_partial_Leek_yellow_stripe_virus
BAE72858.1_P1_protein_partial_Leek_yellow_stripe_virus
BAE72860.1_P1_protein_partial_Leek_yellow_stripe_virus
CAH04290.1_polyprotein_partial_Plum_pox_virus
ABC47746.1_polyprotein_partial_Sugarcane_mosaic_virus
ABC47760.1_polyprotein_partial_Sugarcane_mosaic_virus
ABC42485.1_polyprotein_partial_Sugarcane_mosaic_virus
AAX35813.1_coat_protein_partial_Yam_potyvirus_TGwadE2
ABB17344.2_coat_protein_partial_Bean_common_mosaic_virus_strain_Blackeye
CAJ40940.1_coat_protein_partial_Bean_yellow_mosaic_virus
CAJ34590.1_polyprotein_partial_Bean_yellow_mosaic_virus
CAJ34591.1_polyprotein_partial_Bean_yellow_mosaic_virus
AAZ79372.1_polyprotein_partial_Ranunculus_latent_virus
AAZ08326.1_polyprotein_partial_Siratro_1_virus_Y
AAZ08327.1_polyprotein_partial_Siratro_2_virus_Y
AAZ08328.1_polyprotein_partial_Glycine_virus_Y
AAZ08329.1_polyprotein_partial_Kennedya_virus_Y
AAZ08330.1_polyprotein_partial_Eustrephus_virus_Y
AAY86756.1_coat_protein_partial_Dianella_chlorotic_mottle_virus
AAY67847.1_coat_protein_partial_Papaya_ringspot_virus
AAX24131.1_polyprotein_partial_Tuberose_mild_mottle_virus
AAX37310.1_polyprotein_partial_Verbena_canadensis_potyvirus_MA-2005
AAX89500.1_polyprotein_partial_Dasheen_mosaic_virus
AAX84695.1_polyprotein_partial_Omphalodes_virus_Y
AAX82587.1_polyprotein_partial_Leek_yellow_stripe_virus
CAI63972.1_polyprotein_partial_Lily_mottle_virus
AAW31757.1_coat_protein_partial_Plum_pox_virus
AAX07289.1_polyprotein_partial_Papaya_ringspot_virus
AAW70040.1_polyprotein_partial_Tricyrtis_potyvirus
AAS99574.1_polyprotein_partial_Sweet_potato_feathery_mottle_virus
CAF32246.1_polyprotein_partial_Dasheen_mosaic_virus
CAF32249.1_polyprotein_partial_Soybean_mosaic_virus
CAF32251.1_polyprotein_partial_Soybean_mosaic_virus
CAF32252.1_polyprotein_partial_Soybean_mosaic_virus
AAW50598.1_polyprotein_Bean_common_mosaic_necrosis_virus
CAI29547.1_polyprotein_partial_Spiraea_potyvirus
AAS37690.1_polyprotein_partial_Sweet_potato_virus_Y
AAU05777.1_P1_protein_partial_Potato_virus_Y
BAD38680.1_polyprotein_partial_Turnip_mosaic_virus
BAD38684.1_polyprotein_partial_Turnip_mosaic_virus
BAD38685.1_polyprotein_partial_Turnip_mosaic_virus
BAD38694.1_polyprotein_partial_Turnip_mosaic_virus
BAD38706.1_polyprotein_partial_Turnip_mosaic_virus
BAD38715.1_polyprotein_partial_Turnip_mosaic_virus
BAD38718.1_polyprotein_partial_Turnip_mosaic_virus
BAD38719.1_polyprotein_partial_Turnip_mosaic_virus
BAD38720.1_polyprotein_partial_Turnip_mosaic_virus
BAD38724.1_polyprotein_partial_Turnip_mosaic_virus
BAD38725.1_polyprotein_partial_Turnip_mosaic_virus
BAD38726.1_polyprotein_partial_Turnip_mosaic_virus
BAD38731.1_polyprotein_partial_Turnip_mosaic_virus
AAT99071.1_polyprotein_partial_Freesia_mosaic_virus
CAD66665.1_polyprotein_Barley_mild_mosaic_virus
AAR12896.1_polyprotein_partial_Watermelon_mosaic_virus
AAR12897.1_polyprotein_partial_Watermelon_mosaic_virus
AAT70361.1_polyprotein_partial_Zucchini_yellow_mosaic_virus
BAD20324.1_polyprotein_partial_Turnip_mosaic_virus
BAD20342.1_polyprotein_partial_Turnip_mosaic_virus
AAT10385.1_polyprotein_partial_Indian_cardamom_mosaic_virus
P83574.1_RecName_Full=Genome_polyprotein;_Contains_RecName_Full=Capsid_protein;_Short=CP;_AltName_Full=Coat_protein
CAG25900.1_serine_protease_partial_Soybean_mosaic_virus
CAF28988.2_coat_protein_partial_Physalis_floridana_potyvirus
AAO53233.1_polyprotein_partial_Sugarcane_mosaic_virus
CAE83571.1_polyprotein_partial_Vanilla_mosaic_virus
CAD56775.1_polyprotein_Peru_tomato_mosaic_virus
AAR12183.1_proteinase_P1_partial_Papaya_ringspot_virus_P
AAR12184.1_proteinase_P1_partial_Papaya_ringspot_virus_P
CAE12107.1_polyprotein_partial_Watermelon_mosaic_virus
AAQ12304.1_polyprotein_partial_Yam_mild_mosaic_virus
AAQ12486.1_polyprotein_partial_Papaya_ringspot_virus
AAQ91387.1_coat_protein_partial_Garlic_mosaic_virus
AAQ09006.1_putative_coat_protein_partial_Chickpea_yellow_mosaic_virus
AAQ84328.1_VPg_partial_Bean_yellow_mosaic_virus
CAD57015.1_polyprotein_partial_Barley_yellow_mosaic_virus
AAQ10758.1_polyprotein_Barley_mild_mosaic_virus
CAD56782.1_polyprotein_partial_Potato_virus_V
AAM33123.1_truncated_coat_protein_partial_Papaya_ringspot_virus
CAD53319.1_polyprotein_partial_Onion_yellow_dwarf_virus
CAD91559.1_coat_protein_partial_Maize_dwarf_mosaic_virus
AAP04519.1_polyprotein_partial_Cowpea_aphid-borne_mosaic_virus
CAD79433.1_polyprotein_partial_Cardamom_mosaic_virus
CAD79434.1_polyprotein_partial_Cardamom_mosaic_virus
CAD79319.1_coat_protein_partial_Carnation_vein_mottle_virus
CAD71266.1_polyprotein_partial_Tulip_breaking_virus
CAD45443.1_coat_protein_partial_Iris_mild_mosaic_virus
1LVB_A_Chain_A_Catalytic_Domain_Of_The_Nuclear_Inclusion_Protein_A_(nia)
AAN77591.1_polyprotein_partial_Lettuce_mosaic_virus
BAC07492.1_polyprotein_partial_Japanese_yam_mosaic_virus
BAC07493.1_polyprotein_partial_Japanese_yam_mosaic_virus
BAC07495.1_polyprotein_partial_Japanese_yam_mosaic_virus
BAC07496.1_polyprotein_partial_Japanese_yam_mosaic_virus
BAC07497.1_polyprotein_partial_Japanese_yam_mosaic_virus
BAC07301.1_polyprotein_partial_Ornithogalum_mosaic_virus
AAM92150.1_coat_protein_partial_Papaya_ringspot_virus
BAC02777.1_polyprotein_partial_Turnip_mosaic_virus
BAC02779.1_polyprotein_partial_Turnip_mosaic_virus
BAC02780.1_polyprotein_partial_Turnip_mosaic_virus
BAC02782.1_polyprotein_partial_Turnip_mosaic_virus
BAC02786.1_polyprotein_partial_Turnip_mosaic_virus
BAC02818.1_polyprotein_partial_Turnip_mosaic_virus
AAM18925.1_coat_protein_partial_Garlic_mosaic_virus
AAM08413.1_polyprotein_partial_Leek_yellow_stripe_virus
AAG46270.1_polyprotein_partial_Zucchini_yellow_mosaic_virus
AAG46307.1_polyprotein_partial_Zucchini_yellow_mosaic_virus
AAL35590.1_polyprotein_partial_Sweet_potato_feathery_mottle_virus
CAC86254.1_polyprotein_partial_Pea_seed-borne_mosaic_virus
AAL07282.1_polyprotein_partial_Celery_yellow_mosaic_virus
CAC50818.1_nuclear_inclusion_body_b_partial_Cardamom_mosaic_virus
CAC43176.1_coat_protein_partial_Dioscorea_dumentorum_virus
CAC42938.1_P1_protein_partial_Potato_virus_Y_strain_C
AAK54862.1_polyprotein_partial_Lettuce_mosaic_virus
AAK54886.1_polyprotein_partial_Lettuce_mosaic_virus
CAC29005.1_coat_protein_partial_Indian_cardamom_mosaic_virus
BAA97660.1_NIb/CP_partial_Japanese_yam_mosaic_virus
BAA97665.1_NIb/CP_partial_Japanese_yam_mosaic_virus
CAB86236.1_polyprotein_partial_Yam_mosaic_virus
CAB86237.1_coat_Protein_partial_Yam_mosaic_virus
CAB86240.1_coat_protein_partial_Yam_mosaic_virus
CAB86245.1_coat_protein_partial_Yam_mosaic_virus
AAF37571.1_polyprotein_partial_Pepper_mottle_virus
AAF13954.1_P1_protease_partial_Soybean_mosaic_virus
AAF13957.1_P1_protease_partial_Soybean_mosaic_virus
AAF13971.1_P1_protease_partial_Soybean_mosaic_virus
BAA86291.1_coat_protein_partial_Japanese_yam_mosaic_virus
AAD45560.1_270_kDa_precursor_protein_Wheat_yellow_mosaic_virus
AAC70902.1_polyprotein_partial_Sweet_potato_feathery_mottle_virus
AAC40574.1_coat_protein_partial_Pea_seed-borne_mosaic_virus
BAA24791.1_polyprotein_partial_Onion_yellow_dwarf_virus
AAB71819.1_coat_protein_partial_Peanut_chlorotic_blotch_virus
CAB01619.1_polyprotein_partial_Lettuce_mosaic_virus
AAB63053.1_P1_protein_partial_Yam_mosaic_virus
AAB63063.1_P3_protein_partial_Yam_mosaic_virus
AAB63068.1_polyprotein_partial_Yam_mosaic_virus
AAB40940.1_polyprotein_partial_Agropyron_mosaic_virus
1906186A_coat_protein
1309285A_genomevirus
1112280A_proteincapsid
AAB36047.1_CP_partial_Zucchini_yellow_mosaic_virus
AAB36048.1_CP_partial_Zucchini_yellow_mosaic_virus
1107304A_capsid_protein_precursor
AAB35642.1_coat_protein_partial_Maize_dwarf_mosaic_virus
CAA60708.1_ORF_partial_Artichoke_latent_virus
CAA63099.2_RNA-dependent_RNA_polymerase_partial_Cucurbit_yellows-associated_virus
CAA88172.1_N-terminal_part_of_the_coat-protein_partial_Yam_mosaic_virus
AAB50573.1_polyprotein_Potato_virus_Y
CAA53541.1_unnamed_protein_product_partial_Iris_severe_mosaic_virus
AAB28253.1_coat_protein_{N-terminal_core_region_domains_I-III}_sugarcane_mosaic_virus_SCMV_Sabi_Peptide_Partial_91_aa
AAB28254.1_coat_protein_{N-terminal_core_region_domains_I-III}_sugarcane_mosaic_virus_SCMV_Bundaberg_Peptide_Partial_68_aa
AAB28255.1_coat_protein_{N-terminal_core_region_domains_I-III}_sugarcane_mosaic_virus_SCMV_BC_Peptide_Partial_115_aa
P32574.1_RecName_Full=Genome_polyprotein;_Contains_RecName_Full=Capsid_protein;_Short=CP;_AltName_Full=Coat_protein
2109365E_P1_protein
YP_010229199.1_polyprotein_P2_Potato_virus_B
YP_010229201.1_polyprotein_P1_Potato_virus_B
YP_010084237.1_polyprotein_Poecivirus_BCCH-449
YP_010084314.1_putative_replication_related_protein_Chaetoceros_species_RNA_virus_02
YP_010084315.1_putative_structural_protein_Chaetoceros_species_RNA_virus_02
YP_010084727.1_polyprotein_Rabovirus_B1
YP_010084736.1_polyprotein_Rabovirus_D1
YP_010084737.1_polyprotein_Aimelvirus_1
YP_010088090.1_VP3_tottorivirus_A1
YP_010088091.1_VP1_tottorivirus_A1
YP_010088092.1_2A_tottorivirus_A1
YP_010088093.1_2B_tottorivirus_A1
YP_009725315.1_nonstructural_polyprotein_Norovirus_GIV
YP_009725316.1_VP1_Norovirus_GIV
YP_009725317.1_VP2_Norovirus_GIV
YP_009701446.1_VP1_Norovirus_GII
YP_009701447.1_VP2_Norovirus_GII
YP_009701448.1_p48_Norovirus_GII
YP_009701450.1_p22_Norovirus_GII
YP_009700093.1_nonstructural_polyprotein_Norovirus_GI
YP_009700094.1_VP1_Norovirus_GI
YP_009700095.1_VP2_Norovirus_GI
YP_009700096.1_nonstructural_polyprotein_Norovirus_GI
YP_009700099.1_nonstructural_polyprotein_Norovirus_GIV
YP_009700100.1_VP1_Norovirus_GIV
YP_009700101.1_VP2_Norovirus_GIV
YP_009700103.1_VP1_Norovirus_GI
YP_009700104.1_VP2_Norovirus_GI
YP_009701439.1_p48_Norovirus_GI
YP_009701441.1_p22_Norovirus_GI
YP_009679034.1_polyprotein_Norovirus_GII/Hu/JP/2007/GII.P15_GII.15/Sapporo/HK299
YP_009679035.1_VP1_Norovirus_GII/Hu/JP/2007/GII.P15_GII.15/Sapporo/HK299
YP_009679036.1_VP2_Norovirus_GII/Hu/JP/2007/GII.P15_GII.15/Sapporo/HK299
YP_009679037.1_polyprotein_Norovirus_GII/Hu/JP/2011/GII/Yuzawa/Gira2HS
YP_009679038.1_VP1_Norovirus_GII/Hu/JP/2011/GII/Yuzawa/Gira2HS
YP_009679039.1_VP2_Norovirus_GII/Hu/JP/2011/GII/Yuzawa/Gira2HS
YP_009679040.1_ORF1_polyprotein_Norovirus_dog/GVI.1/HKU_Ca026F/2007/HKG
YP_009679041.1_VP1_capsid_protein_Norovirus_dog/GVI.1/HKU_Ca026F/2007/HKG
YP_009679042.1_VP2_minor_structural_protein_Norovirus_dog/GVI.1/HKU_Ca026F/2007/HKG
YP_009664723.1_polyprotein_partial_Bat_picornavirus
YP_009664724.1_polyprotein_partial_Bat_picornavirus_BatPV/V1/13_Hun
YP_009664726.1_RNA-dependent_RNA_polymerase_partial_Cocoa_necrosis_virus
YP_009665962.1_polyprotein_Broad_bean_stain_virus
YP_009665963.1_RNA-dependent_RNA_polymerase_partial_Broad_bean_stain_virus
YP_009665964.1_polyprotein_partial_Stocky_prune_virus
YP_009665965.1_polyprotein_partial_Stocky_prune_virus
YP_009666020.1_capsid_protein_partial_Apricot_latent_ringspot_virus
YP_009666335.1_nonstructural_polyprotein_Tulane_virus
YP_009666336.1_capsid_protein_Tulane_virus
YP_009666337.1_minor_structural_protein_VP2_Tulane_virus
YP_009666351.1_RNA-dependent_RNA_polymerase_Marine_RNA_virus_SF-1
YP_009666352.1_structural_polyprotein_Marine_RNA_virus_SF-1
YP_009666353.1_polyprotein_Turkey_calicivirus
YP_009666354.1_small_basic_protein_Turkey_calicivirus
YP_009666360.1_gp1_Marine_RNA_virus_SF-2
YP_009666361.1_gp2_Marine_RNA_virus_SF-2
YP_009666362.1_polyprotein_Marine_RNA_virus_SF-3
YP_009666856.1_non-structural_polyprotein_Marine_RNA_virus_BC-1
YP_009666857.1_structural_polyprotein_partial_Marine_RNA_virus_BC-1
YP_009666858.1_non-structural_polyprotein_partial_Marine_RNA_virus_BC-2
YP_009666859.1_structural_polyprotein_partial_Marine_RNA_virus_BC-2
YP_009666860.1_non-structural_polyprotein_Marine_RNA_virus_BC-3
YP_009666861.1_structural_polyprotein_Marine_RNA_virus_BC-3
YP_009666862.1_polyprotein_Hainan_gekko_similignum_picornavirus
YP_009667031.1_non-structural_polyprotein_Marine_RNA_virus_BC-4
YP_009667032.1_structural_polyprotein_Marine_RNA_virus_BC-4
YP_009667034.1_polyprotein_Artichoke_Italian_latent_virus
YP_009667035.1_polyprotein_Artichoke_Italian_latent_virus
YP_009555232.1_nonstructural_polyprotein_Norovirus_GII
YP_009551522.1_polyprotein_1_Red_clover_nepovirus_A
YP_009551523.1_polyprotein_2_Red_clover_nepovirus_A
YP_009551542.1_polyprotein_Potato_virus_U
YP_009551543.1_polyprotein_Potato_virus_U
YP_009551899.1_replicase_Nephila_clavipes_virus_2
YP_009551900.1_putative_67.3_kDa_coat_protein_Nephila_clavipes_virus_2
YP_009551901.1_hypothetical_protein_Nephila_clavipes_virus_2
YP_009551902.1_hypothetical_protein_Nephila_clavipes_virus_2
YP_009551962.1_coat_protein_Cherry_virus_Trakiya
YP_009551963.1_replicase_Cherry_virus_Trakiya
YP_009552017.1_polyprotein_Culex_Iflavi-like_virus_4
YP_009552073.1_hypothetical_protein_1_Yongsan_picorna-like_virus_3
YP_009552074.1_hypothetical_protein_2_Yongsan_picorna-like_virus_3
YP_009552075.1_hypothetical_protein_3_Yongsan_picorna-like_virus_3
YP_009552076.1_hypothetical_protein_4_Yongsan_picorna-like_virus_3
YP_009552078.1_replicase_polyprotein_Brassica_napus_RNA_virus_1
YP_009552079.1_ORFX_protein_Brassica_napus_RNA_virus_1
YP_009552080.1_polyprotein_Yongsan_iflavirus_1
YP_009552136.1_polyprotein_Marmot_sapelovirus_1
YP_009552279.1_polyprotein_P1_Hedgehog_dicipivirus
YP_009552756.1_polyprotein_Rhimavirus_A
YP_009552768.1_polyprotein_Culex_Iflavi-like_virus_1
YP_009552779.1_putative_polyprotein_Yongsan_picorna-like_virus_4
YP_009552829.1_polyprotein_Pelodiscus_sinensis_picornavirus_1
YP_009552830.1_polyprotein_Marmot_norovirus
YP_009552831.1_ORF1_Nesidiocoris_tenuis_iflavirus_1
YP_009552832.1_ORF2_Nesidiocoris_tenuis_iflavirus_1
YP_009553231.1_polyprotein_Culex_Iflavi-like_virus_4
YP_009553259.1_polyprotein_Psammotettix_alienus_iflavirus_1
YP_009553470.1_polyprotein_Sugar_beet_cyst_nematode_virus_1
YP_009553501.1_polyprotein_Nephila_clavipes_virus_1
YP_009553600.1_nonstructural_polyprotein_Blackbird_arilivirus
YP_009553601.1_structural_polyprotein_Blackbird_arilivirus
YP_009553638.1_polyprotein_Culex_Iflavi-like_virus_4
YP_009538341.1_VP1_Norovirus_GI/Hu/JP/2007/GI.P3_GI.3/Shimizu/KK2866
YP_009538342.1_VP2_Norovirus_GI/Hu/JP/2007/GI.P3_GI.3/Shimizu/KK2866
YP_009518835.1_nonstructural_polyprotein_Norovirus_GII.17
YP_009518837.1_VP2_Norovirus_GII.17
YP_009518838.1_nonstructural_polyprotein_Norovirus_GII.2
YP_009518839.1_VP1_Norovirus_GII.2
YP_009505598.1_polypeptide_Lygus_lineolaris_virus_1
YP_009505599.1_polyprotein_Nilaparvata_lugens_honeydew_virus_1
YP_009505601.1_polyprotein_Turkey_avisivirus
YP_009505602.1_polyprotein_Boone_cardiovirus_1
YP_009505603.1_polyprotein_Coxsackievirus_A2
YP_009505604.1_polyprotein_Coxsackievirus_B3
YP_009505607.1_polyprotein_Dromedary_camel_enterovirus_19CC
YP_009505608.1_polyprotein_Human_rhinovirus_A1
YP_009505609.1_polyprotein_Human_rhinovirus_B3
YP_009505611.1_polyprotein_Bat_hepatovirus_SMG18520Minmav2014
YP_009505612.1_polyprotein_Rodent_hepatovirus_CIV459Lopsik2004
YP_009505613.1_polyprotein_Rodent_hepatovirus_KEF121Sigmas2012
YP_009505614.1_polyprotein_Bat_hepatovirus_BUO2BF86Colafr2010
YP_009505615.1_polyprotein_Kunsagivirus_A
YP_009505616.1_polyprotein_Mouse_Mosavirus
YP_009505618.1_polyprotein_Rosavirus_M-7
YP_009505619.1_polyprotein_Carrot_necrotic_dieback_virus
YP_009505620.1_replicase_polyprotein_Chaetoceros_tenuissimus_RNA_virus_01
YP_009505621.1_structural_polyprotein_Chaetoceros_tenuissimus_RNA_virus_01
YP_009507888.1_polyprotein_Andean_potato_mottle_virus
YP_009507915.1_114_kDa_polyprotein_Cucurbit_mild_mosaic_virus
YP_009507916.1_205_kDa_polyprotein_Cucurbit_mild_mosaic_virus
YP_009507917.1_polyprotein_P2_Aeonium_ringspot_virus
YP_009507918.1_polyprotein_P1_Aeonium_ringspot_virus
YP_009507919.1_polyprotein_Blueberry_latent_spherical_virus
YP_009507920.1_polyprotein_Blueberry_latent_spherical_virus
YP_009507921.1_polyprotein_Melon_mild_mottle_virus
YP_009507922.1_polyprotein_Melon_mild_mottle_virus
YP_009507923.1_polyprotein_1_Mulberry_mosaic_leaf_roll_associated_virus
YP_009507924.1_polyprotein_2_Mulberry_mosaic_leaf_roll_associated_virus
YP_009508092.1_polyprotein_Artichoke_yellow_ringspot_virus
YP_009508093.1_polyprotein_Olive_latent_ringspot_virus
YP_009508290.1_polyprotein_Picornavirus_HK21
YP_009508298.1_polyprotein_Shanbavirus_A
YP_009508417.1_polyprotein_Picornaviridae_sp._rodent/Ee/PicoV/NX2015
YP_009508462.1_polyprotein_Penguin_megrivirus
YP_009508875.1_polyprotein_1_Prunus_virus_F
YP_009508876.1_polyprotein_2_Prunus_virus_F
YP_009508910.1_VP2_Bovine_rhinitis_A_virus
YP_009508911.1_VP3_Bovine_rhinitis_A_virus
YP_009508912.1_VP1_Bovine_rhinitis_A_virus
YP_009508959.1_3A_Simian_enterovirus_SV4
YP_009508960.1_3B_(VPg)_Simian_enterovirus_SV4
YP_009513027.1_polyprotein_Equine_rhinitis_A_virus
YP_009513030.1_polyprotein_Fathead_minnow_picornavirus
YP_009513232.1_polyprotein_Chicken_megrivirus
YP_009513234.1_putative_capsid_protein_Solenopsis_invicta_virus_2
YP_009513235.1_hypothetical_protein_Solenopsis_invicta_virus_2
YP_009513236.1_putative_transmembrane_protein_Solenopsis_invicta_virus_2
YP_009513237.1_putative_capsid_protein_Solenopsis_invicta_virus_2
YP_009513238.1_putative_capsid_protein_Solenopsis_invicta_virus_2
YP_009513239.1_RNA-dependent_RNA_polymerase_Solenopsis_invicta_virus_2
YP_009480535.1_polyprotein_Sichuan_takin_enterovirus
YP_009448183.1_polyprotein_Armigeres_iflavirus
YP_009448192.1_polyprotein_Passerivirus_sp.
YP_009444707.1_polyprotein_Chequa_iflavirus
YP_009423854.1_hypothetical_protein_1_Tioga_picorna-like_virus_1
YP_009423855.1_hypothetical_protein_2_Tioga_picorna-like_virus_1
YP_009423853.1_polyprotein_Falcon_picornavirus
YP_009417302.1_polyprotien_Fathead_minnow_calicivirus
YP_009417303.1_putative_minor_structural_protein_Fathead_minnow_calicivirus
YP_009407900.1_putative_capsid_protein_Lasius_neglectus_virus_1
YP_009407901.1_hypothetical_protein_Lasius_neglectus_virus_1
YP_009407902.1_putative_transmembrane_protein_Lasius_neglectus_virus_1
YP_009407903.1_putative_capsid_protein_Lasius_neglectus_virus_1
YP_009407904.1_putative_capsid_protein_Lasius_neglectus_virus_1
YP_009407905.1_RNA-dependent_RNA_polymerase_Lasius_neglectus_virus_1
YP_009407932.1_putative_capsid_protein_Solenopsis_invicta_virus_4
YP_009407933.1_hypothetical_protein_Solenopsis_invicta_virus_4
YP_009407934.1_putative_transmembrane_protein_Solenopsis_invicta_virus_4
YP_009407935.1_putative_capsid_protein_Solenopsis_invicta_virus_4
YP_009407936.1_putative_capsid_protein_Solenopsis_invicta_virus_4
YP_009407937.1_RNA-dependent_RNA_polymerase_Solenopsis_invicta_virus_4
YP_009407938.1_putative_capsid_protein_Lasius_niger_virus_1
YP_009407939.1_hypothetical_protein_Lasius_niger_virus_1
YP_009407940.1_putative_transmembrane_protein_Lasius_niger_virus_1
YP_009407941.1_putative_capsid_protein_Lasius_niger_virus_1
YP_009407942.1_putative_capsid_protein_Lasius_niger_virus_1
YP_009407944.1_putative_capsid_protein_Myrmica_scabrinodis_virus_1
YP_009407945.1_hypothetical_protein_Myrmica_scabrinodis_virus_1
YP_009407946.1_putative_transmembrane_protein_Myrmica_scabrinodis_virus_1
YP_009407947.1_putative_capsid_protein_Myrmica_scabrinodis_virus_1
YP_009407948.1_putative_capsid_protein_Myrmica_scabrinodis_virus_1
YP_009407949.1_RNA-dependent_RNA_polymerase_Myrmica_scabrinodis_virus_1
YP_009389287.1_non-structural_polyprotein_Big_Sioux_River_virus
YP_009389288.1_structural_protein_precursor_Big_Sioux_River_virus
YP_009389536.1_polyprotein_Lettuce_necrotic_leaf_curl_virus
YP_009389537.1_ORF1-RNA2_Squash_chlorotic_leaf_spot_virus
YP_009389538.1_polyprotein_Squash_chlorotic_leaf_spot_virus
YP_009389541.1_polyprotein_Motherwort_yellow_mottle_virus
YP_009389542.1_hypothetical_protein_CGV09_s2gp1_Lettuce_necrotic_leaf_curl_virus
YP_009389543.1_polyprotein_Lettuce_necrotic_leaf_curl_virus
YP_009389544.1_hypothetical_protein_CGV06_s2gp1_Motherwort_yellow_mottle_virus
YP_009389545.1_polyprotein_Motherwort_yellow_mottle_virus
YP_009389546.1_polyprotein_Squash_chlorotic_leaf_spot_virus
YP_009388486.1_polyprotein_Fur_seal_picorna-like_virus
YP_009388499.1_nonstructural_polyprotein_Apis_dicistrovirus
YP_009388500.1_structural_polyprotein_Apis_dicistrovirus
YP_009380518.1_polyprotein_Canine_kobuvirus
YP_009380529.1_polyprotein_partial_Aphis_glycines_virus_3
YP_009362314.1_polyprotein_Harrier_picornavirus_1
YP_009362296.1_RNA-dependent_RNA_polymerase_Picorna-like_virus_AWando15
YP_009362297.1_coat_protein_Picorna-like_virus_AWando15
YP_009361874.1_nonstructural_polyprotein_Hom-1_vesivirus
YP_009361875.1_capsid_protein_precursor_Hom-1_vesivirus
YP_009361876.1_VP2_Hom-1_vesivirus
YP_009361997.1_polyprotein_Ferret_parechovirus
YP_009361829.1_polyprotein_Diamondback_moth_iflavirus
YP_009361830.1_polyprotein_Cosavirus_F
YP_009361319.1_polyprotein_Miniopterus_schreibersii_picornavirus_1
YP_009351892.1_polyprotein_Pityohyphantes_rubrofasciatus_iflavirus
YP_009351863.1_polyprotein_Bakunsa_virus
YP_009351878.1_polyprotein_Peach_rosette_mosaic_virus
YP_009351879.1_polyprotein_Peach_rosette_mosaic_virus
YP_009345890.1_polyprotein_megrivirus_B3CP-APO
YP_009345896.1_polyprotein_Kunsagivirus_B
YP_009345900.1_polyprotein_Crohivirus_B
YP_009345901.1_polyprotein_Bat_sapelovirus
YP_009345906.1_polyprotein_Bat_iflavirus
YP_009345907.1_non-structural_polyprotein_Bat_dicibavirus
YP_009345908.1_structural_polyprotein_Bat_dicibavirus
YP_009345598.1_polyprotein_Bat_sapovirus
YP_009345599.1_putative_minor_structural_protein_Bat_sapovirus
YP_009344960.1_polyprotein_Helicoverpa_armigera_iflavirus
YP_009344963.1_polyprotein_Enterovirus_AN12
YP_009342320.1_polyprotein_Biomphalaria_virus_2
YP_009342468.1_polyprotein_Petunia_chlorotic_mottle_virus
YP_009342469.1_polyprotein_Petunia_chlorotic_mottle_virus
YP_009336637.1_non_structural_polyprotein_Biomphalaria_virus_1
YP_009336711.1_polyprotein_Biomphalaria_virus_3
YP_009336999.1_hypothetical_protein_1_Shuangao_insect_virus_8
YP_009337000.1_hypothetical_protein_2_Shuangao_insect_virus_8
YP_009337001.1_hypothetical_protein_3_Shuangao_insect_virus_8
YP_009337002.1_hypothetical_protein_4_Shuangao_insect_virus_8
YP_009337241.1_VP2_Chicken_calicivirus
YP_009337402.1_hypothetical_protein_1_Hubei_picorna-like_virus_81
YP_009337403.1_hypothetical_protein_2_Hubei_picorna-like_virus_81
YP_009330056.1_hypothetical_protein_1_Hubei_picorna-like_virus_82
YP_009330057.1_hypothetical_protein_2_Hubei_picorna-like_virus_82
YP_009330058.1_hypothetical_protein_3_Hubei_picorna-like_virus_82
YP_009330271.1_polyprotein_Soybean_latent_spherical_virus
YP_009330272.1_polyprotein_Soybean_latent_spherical_virus
YP_009329856.1_polyprotein_livupivirus_A1
YP_009329817.1_replicative_protein_Bivalve_RNA_virus_G1
YP_009329818.1_structural_protein_Bivalve_RNA_virus_G1
YP_009329819.1_replicative_protein_Bivalve_RNA_virus_G2
YP_009329820.1_structural_protein_Bivalve_RNA_virus_G2
YP_009329821.1_polyprotein_Bivalve_RNA_virus_G3
YP_009329823.1_structural_protein_Bivalve_RNA_virus_G5
YP_009328891.1_polyprotein_Euscelidius_variegatus_virus_1
YP_009316179.1_polyprotein_Dioscorea_mosaic_associated_virus
YP_009316187.1_polyprotein_Dioscorea_mosaic_associated_virus
YP_009315906.1_polyprotein_King_virus
YP_009315907.1_polyprotein_Riptortus_pedestris_virus-1
YP_009315868.1_nonstructural_protein_Centovirus_AC
YP_009315869.1_capsid_precursor_Centovirus_AC
YP_009315870.1_polymerase_polyprotein_Mosquito_dicistrovirus
YP_009305421.1_polyprotein_Moku_virus
YP_009305196.1_VP2_Primate_norovirus
YP_009290629.1_polyprotein_Rosavirus_B
YP_009290630.1_polyprotein_Rosavirus_C
YP_009272812.1_polyprotein_Washington_bat_picornavirus
YP_009272568.1_polyprotein_Bovine_calicivirus_strain_Kirklareli
YP_009272569.1_minor_capsid_protein_Bovine_calicivirus_strain_Kirklareli
YP_009270628.1_polyprotein_Picornavirales_Tottori-HG1
YP_009270629.1_polyprotein_Picornavirales_Bu-1
YP_009269301.1_polyprotein_Picornavirales_Bu-3
YP_009268643.1_polyprotein_Nylanderia_fulva_virus_1
YP_009259673.1_polyprotein_enterovirus_A114
YP_009255227.1_nonstructural_protein_Antarctic_picorna-like_virus_1
YP_009255228.1_structural_protein_Antarctic_picorna-like_virus_1
YP_009255229.1_nonstructural_protein_Antarctic_picorna-like_virus_2
YP_009255230.1_structural_protein_Antarctic_picorna-like_virus_2
YP_009255231.1_nonstructural_protein_Antarctic_picorna-like_virus_3
YP_009255232.1_nonstructural_protein_Antarctic_picorna-like_virus_4
YP_009255233.1_structural_protein_Antarctic_picorna-like_virus_4
YP_009252204.1_non-structural_polyprotein_Anopheles_C_virus
YP_009252205.1_structural_polyprotein_Anopheles_C_virus
YP_009246449.1_polyprotein_Enterovirus_SEV-gx
YP_009243645.1_polyprotein_Yak_enterovirus
YP_009237899.1_VP2_Norwalk-like_virus
YP_009237903.1_nonstructural_polyprotein_Norovirus_GIV
YP_009237904.1_VP1_Norovirus_GIV
YP_009237905.1_VP2_Norovirus_GIV
YP_009238488.1_p22_Norwalk-like_virus
YP_009237900.1_nonstructural_polyprotein_Norovirus_GIII
YP_009237901.1_VP1_Norovirus_GIII
YP_009237902.1_VP2_Norovirus_GIII
YP_009230124.1_polyprotein_Marine_RNA_virus_PAL473
YP_009230125.1_polyprotein_Marine_RNA_virus_PAL473
YP_009227212.1_predicted_replication-associated_polyprotein_Delisea_pulchra_RNA_virus
YP_009227213.1_predicted_structural_polyprotein_Delisea_pulchra_RNA_virus
YP_009221981.1_nonstructural_polyprotein_Goose_dicistrovirus
YP_009221982.1_capsid_protein_precursor_Goose_dicistrovirus
YP_009215118.1_polyprotein_Avisivirus_Pf-CHK1/AsV
YP_009215780.1_polyprotein_Tupaia_hepatovirus_A
YP_009220370.1_polyprotein_Currant_latent_virus
YP_009220374.1_polyprotein_Currant_latent_virus
YP_009179213.1_polyprotein_Rodent_hepatovirus_RMU101637Micarv2010
YP_009179214.1_polyprotein_Shrew_hepatovirus_KS121232Sorara2012
YP_009179215.1_polyprotein_Hedgehog_hepatovirus_Igel8Erieur2014
YP_009179216.1_polyprotein_hepatovirus_H2
YP_009175074.1_polyprotein_Bean_rugose_mosaic_virus
YP_009175091.1_polyprotein_Bean_rugose_mosaic_virus
YP_009165498.1_polyprotein_Bellflower_vein_chlorosis_virus
YP_009165593.1_polyprotein_Opsiphanes_invirae_iflavirus_1
YP_009165594.1_polyprotein_Kobuvirus_cattle/Kagoshima-2-24-KoV/2015/JPN
YP_009165595.1_polyprotein_Kobuvirus_cattle/Kagoshima-1-22-KoV/2014/JPN
YP_009165993.1_polyprotein_Tomato_necrotic_dwarf_virus
YP_009165994.1_hypothetical_protein_APL33_sRA22gp1_Tomato_necrotic_dwarf_virus
YP_009164030.1_polyprotein_Phopivirus
YP_009162630.1_polyprotein_Bombyx_mori_iflavirus
YP_009143521.1_polyprotein_Ampivirus_A1
YP_009140468.1_non-structural_polyprotein_Vesivirus_ferret_badger/JX12/China/2012
YP_009140469.1_capsid_protein_Vesivirus_ferret_badger/JX12/China/2012
YP_009140470.1_minor_protein_Vesivirus_ferret_badger/JX12/China/2012
YP_009140560.1_putative_polyprotein_Kilifi_Virus
YP_009140562.1_putative_polyprotein_La_Jolla_virus
YP_009137510.1_non-structural_proteins_and_a_major_structural_protein_partial_Sapovirus_Hu/Nagoya/NGY-1/2012/JPN
YP_009133208.1_polyprotein_Falcovirus_A1
YP_009129265.1_polyprotein_Graminella_nigrifrons_virus_1
YP_009121743.1_polyprotein_African_bat_icavirus_PREDICT-06105
YP_009118269.1_polyprotein_Lesavirus_1
YP_009118270.1_polyprotein_Lesavirus_2
YP_009118281.1_VP2_rabbit_kobuvirus
YP_009118283.1_VP1_rabbit_kobuvirus
YP_009116875.1_polyprotein_Thaumetopoea_pityocampa_iflavirus_1
YP_009112712.1_polyprotein_Cosavirus_JMY-2014
YP_009111338.1_polyprotein_Tortoise_picornavirus
YP_009111311.1_polyprotein_Dinocampus_coccinellae_paralysis_virus
YP_009110667.1_polyprotein_Laodelphax_striatellus_picorna-like_virus_2
YP_009100112.1_polyprotein_Chicken_orivirus_1
YP_009109563.1_polyprotein_Norway_rat_hunnivirus
YP_009109564.1_non-structural_polyprotein_San_Miguel_sea_lion_virus_8
YP_009109565.1_capsid_protein_precursor_San_Miguel_sea_lion_virus_8
YP_009109566.1_small_basic_protein_San_Miguel_sea_lion_virus_8
YP_009104360.1_polyprotein_Crohivirus_A
YP_009104369.1_polyprotein_Carrot_torradovirus_1
YP_009104370.1_ORF1_Carrot_torradovirus_1
YP_009104371.1_polyprotein_Carrot_torradovirus_1
YP_009054899.1_polyprotein_Chicken_picornavirus_2
YP_009054901.1_polyprotein_Chicken_picornavirus_4
YP_009054997.1_2A_Chicken_picornavirus_1
YP_009055017.1_VP1_Chicken_picornavirus_3
YP_009055036.1_VP0_megrivirus_C2
YP_009055037.1_VP3_megrivirus_C2
YP_009055038.1_VP1_megrivirus_C2
YP_009055047.1_L_gallivirus_A1
YP_009055048.1_VP0_gallivirus_A1
YP_009055050.1_VP1_gallivirus_A1
YP_009047193.1_predicted_replication-associated_protein_Asterionellopsis_glacialis_RNA_virus
YP_009047194.1_predicted_structural_protein_Asterionellopsis_glacialis_RNA_virus
YP_009030047.1_polyprotein_megrivirus_A2
YP_009028574.1_polyprotein_Goose_calicivirus
YP_009028575.1_small_basic_protein_Goose_calicivirus
YP_009028564.1_polyprotein_Enterovirus_sp.
YP_009028557.1_polyprotein_Rosavirus_A2
YP_009026987.1_polyprotein_Atlantic_salmon_calicivirus
YP_009026988.1_putative_minor_structural_protein_Atlantic_salmon_calicivirus
YP_009026409.1_polyprotein_Heliconius_erato_iflavirus
YP_009026376.1_polyprotein_Human_cosavirus
YP_009026377.1_polyprotein_Duck_aalivirus_1
YP_009026384.1_polyprotein_Mosavirus_A2
YP_009026385.1_polyprotein_Tortoise_rafivirus_A
YP_009021445.1_polyprotein_Melegrivirus_A
YP_009020973.1_genome_polyprotein_enterovirus_F4
YP_009010984.1_polyprotein_Spodoptera_exigua_iflavirus_2
YP_009010971.1_replicase_polyprotein_Posavirus_1
YP_009010972.1_replicase_polyprotein_Posavirus_2
YP_009002581.1_polyprotein_Antheraea_pernyi_iflavirus
YP_008888535.1_non-structural_polyprotein_Formica_exsecta_virus_1
YP_008888537.1_polyprotein_Formica_exsecta_virus_2
YP_008992026.1_polyprotein_Carp_picornavirus_1
YP_008877634.1_polyprotein_1_Lamium_mild_mosaic_virus
YP_008877635.1_polyprotein_2_Lamium_mild_mosaic_virus
YP_008802578.1_RNA_1_polyprotein_Potato_black_ringspot_virus
YP_008802579.1_RNA_2_polyprotein_Potato_black_ringspot_virus
YP_008802665.1_VP1_Feline_sakobuvirus_A
YP_008802670.1_3C_Feline_sakobuvirus_A
YP_008719809.1_polyprotein_Halyomorpha_halys_virus
YP_008531322.1_polyprotein_Eel_picornavirus_1
YP_008400121.1_polyprotein_Broad_bean_true_mosaic_virus
YP_008400127.1_polyprotein_Broad_bean_true_mosaic_virus
YP_008130309.1_polyprotein_Nilaparvata_lugens_honeydew_virus-2
YP_008130310.1_polyprotein_Nilaparvata_lugens_honeydew_virus-3
YP_008083730.1_polyprotein_Sebokele_virus_1
YP_007985635.1_genome_polyprotein_Enterovirus_F
YP_007947990.1_polyprotein_Duck_hepatitis_A_virus_1
YP_007935797.1_polyprotein_P1_Canine_picodicistrovirus
YP_007947663.1_2B_Canine_picodicistrovirus
YP_007947665.1_3A_Canine_picodicistrovirus
YP_007697621.1_polyprotein_Arracacha_virus_B
YP_007697622.1_polyprotein_Arracacha_virus_B
YP_007111844.1_ORF1_protein_Mink_calicivirus
YP_007111845.1_ORF2_protein_Mink_calicivirus
YP_007111846.1_ORF3_protein_Mink_calicivirus
YP_006792625.1_polyprotein_Bovine_hungarovirus_1
YP_006732323.1_polyprotein_Rhizosolenia_setigera_RNA_virus_01
YP_006732324.1_capsid_proteins_Rhizosolenia_setigera_RNA_virus_01
YP_006666503.2_non-structural_polyprotein_Macrobrachium_rosenbergii_Taihu_virus
YP_006666504.1_capsid_protein_precursor_Macrobrachium_rosenbergii_Taihu_virus
YP_006607894.1_polyprotein_Bluegill_picornavirus
YP_006576510.1_polyprotein_p1_Grapevine_Anatolian_ringspot_virus
YP_006576511.1_p2_protein_Grapevine_Anatolian_ringspot_virus
YP_006576515.1_polyprotein_gallivirus_A1
YP_006543639.1_polyprotein_Pasivirus_A1
YP_004782207.1_polyprotein_Mouse_kobuvirus_M-5/USA/2010
YP_006390080.1_ORFx_protein_Israeli_acute_paralysis_virus
YP_006390081.1_VF1_Norovirus_GV
YP_006383902.1_truncated_polyprotein_Encephalomyocarditis_virus
YP_006347590.1_p2_protein_Grapevine_deformation_virus
YP_006347591.1_polyprotein_Grapevine_deformation_virus
YP_006347580.1_polyprotein_Bat_sapovirus_TLC58/HK
YP_006347581.1_VP2_Bat_sapovirus_TLC58/HK
YP_005351240.1_polyprotein_Canine_picornavirus
YP_004936170.1_unnamed_protein_product_Chocolate_lily_virus_A
YP_004936171.1_unnamed_protein_product_Chocolate_lily_virus_A
YP_004934011.1_unnamed_protein_product_Feline_picornavirus
YP_004935357.1_polyprotein_Quail_picornavirus_QPV1/HUN/2010
YP_004935363.1_polyprotein_Spodoptera_exigua_iflavirus_1
YP_004782204.1_polyprotein_Bat_picornavirus_3
YP_004782528.1_polyprotein_Bat_picornavirus_1
YP_004782529.1_polyprotein_Bat_picornavirus_2
YP_004564600.1_polyprotein_Pigeon_picornavirus_B
YP_004429248.1_polyprotein_segment_1_Grapevine_Bulgarian_latent_virus
YP_004429249.1_polyprotein_segment_2_Grapevine_Bulgarian_latent_virus
YP_004382746.1_polyprotein_1_Cherry_leaf_roll_virus
YP_004382747.1_polyprotein_2_Cherry_leaf_roll_virus
YP_004063985.1_non-structural_polyprotein_Mud_crab_virus
YP_004063986.1_structural_polyprotein_Mud_crab_virus
YP_003853285.1_polyprotein_Passerivirus_A1
YP_003853286.1_polyprotein_Oscivirus_A1
YP_003853287.1_polyprotein_Oscivirus_A2
YP_003622540.1_polyprotein_Slow_bee_paralysis_virus
YP_003587920.1_protein_L*_Theilovirus
YP_003358790.1_genome_polyprotein_Enterovirus_J
YP_003193665.1_polyprotein_Turnip_ringspot_virus
YP_003193666.1_polyprotein_Turnip_ringspot_virus
YP_003097229.1_polyprotein_Tomato_chocolate_spot_virus
YP_003097230.1_hypothetical_protein_ToChV_s2_gp1_Tomato_chocolate_spot_virus
YP_003097231.1_polyprotein_Tomato_chocolate_spot_virus
YP_003038594.1_polyprotein_Salivirus_NG-J1
YP_002956072.1_polyprotein_Cosavirus_E
YP_002956074.1_polyprotein_Cosavirus_A
YP_002956075.1_polyprotein_Human_cosavirus_B
YP_002956076.1_polyprotein_Cosavirus_D
YP_002905325.1_polyprotein_Calicivirus_pig/AB90/CAN
YP_002905326.1_VP2_Calicivirus_pig/AB90/CAN
YP_002790880.2_putative_structural_polyprotein_Solenopsis_invicta_virus_3
YP_002647032.1_non-structural_polyprotein_Chaetoceros_socialis_forma_radians_RNA_virus_1
YP_002647033.1_structural_polyprotein_Chaetoceros_socialis_forma_radians_RNA_virus_1
YP_002364400.1_hypothetical_protein_RaCVMIC07_gp2_Rabbit_calicivirus_Australia_1_MIC-07
YP_002268402.1_polyprotein_Senecavirus_A
YP_002158823.1_unnamed_protein_product_Mikania_micrantha_mosaic_virus
YP_002158824.1_unnamed_protein_product_Mikania_micrantha_mosaic_virus
YP_002004564.1_non-structural_polyprotein_Steller_sea_lion_vesivirus
YP_002004565.1_capsid_Steller_sea_lion_vesivirus
YP_002004566.1_hypothetical_protein_SSLVV_gp3_Steller_sea_lion_vesivirus
YP_001976147.1_polyprotein_Tomato_marchitez_virus
YP_001976148.1_hypothetical_protein_ToMarV_RNA2gp1_Tomato_marchitez_virus
YP_001976149.1_polyprotein_Tomato_marchitez_virus
YP_001950221.1_leader_peptide_Human_TMEV-like_cardiovirus
YP_001911126.1_polyprotein_Radish_mosaic_virus
YP_001911127.1_RNA2-polyprotein_Radish_mosaic_virus
YP_001715611.1_genome_polyprotein_Enterovirus_J
YP_001686841.1_BRV2_polyprotein_bovine_rhinitis_B_virus_1
YP_001552411.1_genome_polyprotein_Rhinovirus_C
YP_001497152.1_polyprotein_Seal_picornavirus_type_1
YP_001429581.1_hypothetical_protein_JP-A_gp1_Marine_RNA_virus_JP-A
YP_001429583.1_hypothetical_protein_JP-B_gp1_Marine_RNA_virus_JP-B
YP_001429584.1_hypothetical_protein_JP-B_gp2_Marine_RNA_virus_JP-B
YP_001285409.1_polyprotein_Brevicoryne_brassicae_virus_-_UK
YP_001210296.2_polyprotein_Saffold_virus
YP_001040017.1_Orf1_Tomato_torrado_virus
YP_001040018.1_polyprotein_Tomato_torrado_virus
YP_001039627.1_polyprotein_Tomato_torrado_virus
YP_873923.1_major_structural_protein_precursor_Rabbit_vesivirus
YP_873924.1_putative_minor_structural_protein_Rabbit_vesivirus
YP_720001.1_nonstructural_polyprotein_Norovirus_GV
YP_720002.1_VP1_Norovirus_GV
YP_720003.1_VP2_Norovirus_GV
YP_654555.1_polyprotein_Black_raspberry_necrosis_virus
YP_654556.1_polyprotein_Black_raspberry_necrosis_virus
YP_610950.1_nonstructural_protein_precursor_Homalodisca_coagulata_virus_1
YP_610951.1_capsid_protein_precursor_partial_Homalodisca_coagulata_virus_1
YP_529550.1_polyprotein_Newbury_agent_1
YP_529551.1_ORF2_Newbury_agent_1
YP_398835.1_capsid_protein_precursor_Aurantiochytrium_single-stranded_RNA_virus_01
YP_392465.1_polyprotein_Aurantiochytrium_single-stranded_RNA_virus_01
YP_227367.1_250_kDa_polyprotein_Strawberry_latent_ringspot_virus
YP_227368.1_109_kDa_polyprotein_Strawberry_latent_ringspot_virus
YP_164335.1_polyprotein_anativirus_A1
YP_164336.1_ORF1_protein_Sapovirus_C12
YP_164338.1_ORF2_protein_Sapovirus_C12
YP_164440.1_nonstructural_polyprotein_Solenopsis_invicta_virus_1
YP_164441.1_orf2_Solenopsis_invicta_virus_1
YP_081444.1_polyprotein_Cherry_rasp_leaf_virus
YP_077278.1_polyprotein_Sapovirus_Hu/Dresden/pJG-Sap01/DE
YP_077279.1_hypothetical_protein_SHV01_gp3_Sapovirus_Hu/Dresden/pJG-Sap01/DE
YP_077280.1_hypothetical_protein_SHV01_gp2_Sapovirus_Hu/Dresden/pJG-Sap01/DE
YP_054436.1_hypothetical_peptide_Arabis_mosaic_virus
YP_053925.1_polyprotein_1_Arabis_mosaic_virus
YP_052971.2_capsid_protein_Sapovirus_Mc10
YP_022763.1_hypothetical_protein_SMV10gp2_Sapovirus_Mc10
NP_954617.1_coat_protein_Raspberry_ringspot_virus
NP_945135.1_polyprotein_Broad_bean_wilt_virus_1
NP_944776.1_polyprotein_Heterosigma_akashiwo_RNA_virus
NP_859018.1_L_Aichivirus_B
NP_859023.1_2B_Aichivirus_B
NP_919029.1_polyprotein_Ectropis_obliqua_picorna-like_virus
NP_919040.1_RNA1_polyprotein_Tobacco_ringspot_virus
NP_853560.2_polyprotein_Deformed_wing_virus
NP_851403.1_non-structural_polyprotein_Kashmir_bee_virus
NP_851404.2_structural_polyprotein_partial_Kashmir_bee_virus
NP_786890.1_putative_N-terminal_leader_protein_Vesicular_exanthema_of_swine_virus
NP_786894.1_putative_VPg_Vesicular_exanthema_of_swine_virus
NP_783304.1_p32_Feline_calicivirus
NP_777371.1_capsid_Walrus_calicivirus
NP_777373.1_non-structural_polyprotein_Canine_vesivirus
NP_777374.1_capsid_protein_precursor_Canine_vesivirus
NP_777375.1_orf3_protein_Canine_vesivirus
NP_758809.1_polyprotein_Simian_sapelovirus_1
NP_758520.1_polyprotein_Porcine_enterovirus_9
NP_740410.1_protein_3C_Encephalomyocarditis_virus
NP_740448.1_VP1_Enterovirus_E
NP_740483.1_capsid_protein_1D_Porcine_sapelovirus_1
NP_740731.1_2A_protein_Parechovirus_A
NP_740734.1_3A_protein_Parechovirus_A
NP_734003.1_protease_cofactor_Tomato_ringspot_virus
NP_734031.1_protease_cofactor_Beet_ringspot_virus
NP_733846.1_capsid_protein_precursor_partial_Aphid_lethal_paralysis_virus
NP_647602.1_polyprotein_Ljungan_virus
NP_620620.2_polyprotien_2_Cycas_necrotic_stunt_virus
NP_619517.1_polyprotein_Cowpea_severe_mosaic_virus
NP_619518.1_polyprotein_Cowpea_severe_mosaic_virus
NP_599086.1_polyprotein_Strawberry_mottle_virus
NP_612604.1_polyprotein_Blackcurrant_reversion_virus
NP_277061.1_polyprotein_Perina_nuda_virus
NP_620657.1_polyprotein_Squash_mosaic_virus
NP_620658.1_polyprotein_Squash_mosaic_virus
NP_149057.1_non-structural_polyprotein_Taura_syndrome_virus
NP_149058.1_capsid_protein_precursor_Taura_syndrome_virus
NP_149013.1_polyprotein_Broad_bean_wilt_virus_2
NP_066241.1_replicase_polyprotein_Acute_bee_paralysis_virus
NP_066242.1_capsid_protein_Acute_bee_paralysis_virus
NP_653149.1_genome_polyprotein_Enterovirus_H
NP_647481.1_nonstructural_polyprotein_Cricket_paralysis_virus
NP_620564.1_nonstructural_polyprotein_Black_queen_cell_virus
NP_620565.1_structural_polyprotein_Black_queen_cell_virus
NP_620568.1_235K_polyprotein_Apple_latent_spherical_virus
NP_620569.1_108K_polyprotein_Apple_latent_spherical_virus
NP_051035.1_polyprotein_Cowden_I_virus
NP_051036.1_small_basic_protein_Cowden_I_virus
NP_620562.1_nonstructural_protein_precursor_partial_Triatoma_virus
NP_620563.1_capsid_protein_precursor_partial_Triatoma_virus
NP_620566.1_polyprotein_Satsuma_dwarf_virus
NP_620567.1_polyprotein_Satsuma_dwarf_virus
NP_653143.1_polyprotein_Teschovirus_A
NP_612586.1_polyprotein_Blackcurrant_reversion_virus
NP_653151.1_aev_polyprotein_Tremovirus_A
NP_620560.1_nonstructural_protein_precursor_Himetobi_P_virus
NP_620561.1_capsid_protein_precursor_partial_Himetobi_P_virus
NP_047200.1_polyprotein_Aichi_virus_1
NP_620559.1_polyprotein_Infectious_flacherie_virus
NP_046155.1_nonstructural_polyprotein_Rhopalosiphum_padi_virus
NP_046156.1_structural_polyprotein_Rhopalosiphum_padi_virus
NP_044946.1_capsid_polyprotein_partial_Drosophila_C_virus
NP_620556.1_capsid_protein_precursor_partial_Plautia_stali_intestine_virus
NP_620555.1_nonstructural_polyprotein_Plautia_stali_intestine_virus
NP_619716.1_polyprotein_Maize_chlorotic_dwarf_virus
NP_066256.1_capsid_protein_precursor_Vesicular_exanthema_of_swine_virus
NP_066257.1_small_basic_protein_Vesicular_exanthema_of_swine_virus
NP_068829.1_hypothetical_protein_EBHSVgp2_European_brown_hare_syndrome_virus
NP_653077.1_polyprotein_Equine_rhinitis_B_virus_1
NP_056820.1_nonstructural_polyprotein_Norovirus_GI
NP_056821.2_VP1_Norovirus_GI
NP_056822.1_VP2_Norovirus_GI
NP_042242.1_genome_polyprotein_Enterovirus_A
NP_042288.1_genome_polyprotein_Rhinovirus_A
NP_042507.1_polyprotein_Rice_tungro_spherical_virus
NP_062875.1_polyprotein_Rabbit_hemorrhagic_disease_virus
NP_062876.1_minor_capsid_protein_Rabbit_hemorrhagic_disease_virus
NP_620464.1_hypothetical_protein_Red_clover_mottle_virus
NP_041009.1_polyprotein_rhinovirus_B14
NP_040760.1_genome_polyprotein_Enterovirus_D
NP_619689.1_253K_polyprotein_Grapevine_fanleaf_virus
NP_619734.1_polyprotein_Parsnip_yellow_fleck_virus
NP_620762.1_polyprotein_Tomato_ringspot_virus
NP_612348.1_coat_protein_Bean_pod_mottle_virus
NP_620468.1_polyprotein_Red_clover_mottle_virus
NP_040350.1_viral_polyprotein_Theilovirus
NP_619705.1_polyprotein_Grapevine_chrome_mosaic_virus
NP_620113.1_polyprotein_Beet_ringspot_virus
NP_613283.1_polyprotein_Cowpea_mosaic_virus
NP_613284.1_hypothetical_protein_partial_Cowpea_mosaic_virus
NP_613285.1_unnamed_protein_product_Cowpea_mosaic_virus
NP_041277.1_genome_polyprotein_Enterovirus_C
URM60741.1_polyprotein_Coxsackievirus_A10
UVI58169.1_polyprotein_Iflavirus_YB-PMP20
UVG35492.1_VP1_partial_Norovirus_GII
UVG35500.1_VP1_partial_Norovirus_GII
UUT43405.1_polyprotein_Picornaviridae_sp.
UVF58653.1_polyprotein_partial_Coxsackievirus_A6
BDQ32316.1_capsid_protein_VP2_Norovirus_GI.6
UVC61340.1_nonstructural_polyprotein_partial_Norovirus_GII
UVD33184.1_polyprotein_partial_alvulp_iflavirus_1
UVC58684.1_polyprotein_Coxsackievirus_A4
BCT87508.1_nonstructural_polyprotein_partial_Norovirus_GII
UOL67244.1_VP10_protein_Rabbit_hemorrhagic_disease_virus_2
UUW06597.1_VP1_Cat_Tien_Hospitalitermes_polycipi-like_virus
UUW06598.1_VP2_Cat_Tien_Hospitalitermes_polycipi-like_virus
UUW06599.1_VP3_Cat_Tien_Hospitalitermes_polycipi-like_virus
UUW06600.1_VP4_Cat_Tien_Hospitalitermes_polycipi-like_virus
UUW06601.1_VP5_Cat_Tien_Hospitalitermes_polycipi-like_virus
UUW20891.1_MAG_RNA_helicase_Sanya_dicistro-like_virus_1
UUW20892.1_MAG_capsid_protein_Sanya_dicistro-like_virus_1
UUW20903.1_MAG_RNA_helicase_Guiyang_Dicistro-like_virus_1
UUW20904.1_MAG_capsid_protein_Guiyang_Dicistro-like_virus_1
UUW20906.1_MAG_capsid_protein_Sanya_dicistro-like_virus_2
UUW20908.1_MAG_capsid_protein_Sanya_marna-like_virus_1
UUW20909.1_MAG_RNA_helicase_Sanya_marna-like_virus_1
UUW20912.1_MAG_capsid_protein_partial_Xiaogan_marna-like_virus_1
UUW20913.1_MAG_RNA_helicase_Xiaogan_marna-like_virus_1
UUW20914.1_MAG_RNA_helicase_Sanya_marna-like_virus_2
UUW20915.1_MAG_capsid_protein_partial_Sanya_marna-like_virus_2
UUW20916.1_MAG_P-loop_NTPase_partial_Sanya_marna-like_virus_3
UUW20917.1_MAG_RNA_helicase_Sanya_dicistro-like_virus_3
UUW20920.1_MAG_capsid_protein_Sanya_dicistro-like_virus_3
UUV42128.1_MAG_polyprotein_Macrobrachium_rosenbergii_virus_1
UUV42129.1_MAG_polyprotein_Macrobrachium_rosenbergii_virus_10
UUV42130.1_MAG_polyprotein_Macrobrachium_rosenbergii_virus_11
UUV42131.1_MAG_polyprotein_Macrobrachium_rosenbergii_virus_12
UUV42132.1_MAG_polyprotein_Macrobrachium_rosenbergii_virus_13
UUV42133.1_MAG_putative_capsid_protein_Macrobrachium_rosenbergii_virus_2
UUV42134.1_MAG_hypothetical_protein_Macrobrachium_rosenbergii_virus_2
UUV42135.1_MAG_putative_transmembrane_protein_Macrobrachium_rosenbergii_virus_2
UUV42136.1_MAG_putative_capsid_protein_Macrobrachium_rosenbergii_virus_2
UUV42137.1_MAG_putative_capsid_protein_Macrobrachium_rosenbergii_virus_2
UUV42138.1_MAG_hypothetical_protein_Macrobrachium_rosenbergii_virus_2
UUV42139.1_MAG_putative_nonstructural_protein_Macrobrachium_rosenbergii_virus_2
UUV42140.1_MAG_structural_protein_Macrobrachium_rosenbergii_virus_15
UUV42141.1_MAG_nonstructural_protein_Macrobrachium_rosenbergii_virus_15
UUV42142.1_MAG_polyprotein_Macrobrachium_rosenbergii_virus_3
UUV42143.1_MAG_nonstructural_protein_Macrobrachium_rosenbergii_virus_4
UUV42144.1_MAG_structural_protein_Macrobrachium_rosenbergii_virus_4
UUV42145.1_MAG_nonstructural_protein_Macrobrachium_rosenbergii_virus_5
UUV42146.1_MAG_structural_protein_Macrobrachium_rosenbergii_virus_5
UUV42147.1_MAG_nonstructural_protein_Macrobrachium_rosenbergii_virus_6
UUV42148.1_MAG_structural_protein_Macrobrachium_rosenbergii_virus_6
UUV42149.1_MAG_polyprotein_Macrobrachium_rosenbergii_virus_14
UUV42150.1_MAG_polyprotein_Macrobrachium_rosenbergii_virus_7
UUV42151.1_MAG_nonstructural_protein_Macrobrachium_rosenbergii_virus_8
UUV42152.1_MAG_structural_protein_Macrobrachium_rosenbergii_virus_8
UUV42153.1_MAG_nonstructural_protein_Macrobrachium_rosenbergii_virus_9
UUV42154.1_MAG_structural_protein_Macrobrachium_rosenbergii_virus_9
UUV42596.1_MAG_polyprotein_partial_Tuatara_cloaca-associated_picornavirus-1
UUV42597.1_MAG_RNA-dependent_RNA_polymerase_partial_Tuatara_cloaca-associated_polycipivirus-1
UUV42599.1_MAG_polyprotein_P1_partial_Tuatara_cloaca-associated_secovirus-1
UUV42600.1_MAG_hypothetical_protein_Tuatara_cloaca-associated_picorna-like_virus-1
UUV42601.1_MAG_polyprotein_Tuatara_cloaca-associated_picorna-like_virus-1
UUV42602.1_MAG_nonstructural_polyprotein_partial_Tuatara_cloaca-assoicated_dicistrovirus-1
UUV42606.1_MAG_nonstructural_polyprotein_partial_Tuatara_cloaca-associated_dicistrovirus-2
UUV42607.1_MAG_structural_polyprotein_Tuatara_cloaca-associated_dicistrovirus-3
UUV42608.1_MAG_nonstructural_polyprotein_Tuatara_cloaca-associated_dicistrovirus-3
UUV68111.1_capsid_protein_partial_Feline_calicivirus
UTS51940.1_polyprotein_Scallop_picorna-like_virus_2
UTS51941.1_capsid_protein_Scallop_picorna-like_virus_2
UTS51942.1_polyprotein_Scallop_picorna-like_virus_3
UTS51943.1_capsid_protein_Scallop_picorna-like_virus_3
UUU46282.1_polyprotein_Bat_parechovirus
UUU46283.1_polyprotein_Bat_parechovirus
UUU46989.1_pro-pol_protein_partial_Bean_chlorotic_fleck_virus
UUU46990.1_MP_protein_partial_Bean_chlorotic_fleck_virus
UUU46991.1_RdRp_protein_partial_Bean_chlorotic_fleck_virus
UUU46992.1_MP_protein_partial_Bean_chlorotic_fleck_virus
BBN66198.1_capsid_protein_partial_Sapovirus_GI.5
BBN66201.1_capsid_protein_partial_Sapovirus_GI.2
BBN66202.1_capsid_protein_partial_Sapovirus_GIV.1
BBN66211.1_capsid_protein_partial_Sapovirus_GV.2
BBN66228.1_capsid_protein_partial_Sapovirus_Hu/Miyagi/6/2013/JP
BBN66269.1_capsid_protein_partial_Sapovirus_GV.1
BBN66290.1_capsid_protein_partial_Sapovirus_GII.3
UUV42162.1_MAG_polyprotein_Enontekio_iflavirus
UUV42163.1_MAG_polyprotein_Hanko_iflavirus_1
UUV42168.1_MAG_polyprotein_Hanko_iflavirus_2
UUV42169.1_MAG_polyprotein_Mekrijarvi_iflavirus
UUV42170.1_MAG_polyprotein_Pedersore_iflavirus
UUV42172.1_MAG_polyprotein_Pedersore_iflavirus
UUG60321.1_viral_protein_1_partial_Foot-and-mouth_disease_virus
UUG60322.1_viral_protein_1_partial_Foot-and-mouth_disease_virus
UUG74196.1_MAG_putative_polyprotein_partial_Yongsan_picorna-like_virus_2
UUG74221.1_MAG_hypothetical_protein_partial_XiangYun_picorna-like_virus_7
UUG74222.1_MAG_polyprotein_XiangYun_picorna-like_virus_1
UUG74223.1_MAG_RNA-dependent_RNA_polymerase_XiangYun_picorna-like_virus_2
UUG74228.1_MAG_hypothetical_protein_1_partial_XiangYun_picorna-like_virus_3
UUG74229.1_MAG_putative_polyprotein_partial_XiangYun_picorna-like_virus_4
[truncated: 37,298 more rows]

## Sheet: Supplemental File S4
Supplemental File S4. Sequences of horseshoe crab nrEVEs and their corresponding transcripts.
>Limulus_polyphemus_EVE1_KI894847.1:347908-350411
TATGGTAATATCTTACTCATAAATAGGCTTCATACAGAAGTTGCAATTCTTACTGACAATCTAGGATTCTGCTGGAGCCTCCTTAGTGTGTTGTAGTTGTATATTCATTTGTACAAACTGAAtggaataacaaaaaatgtgCAAGAAGTTTACACTGTAAACATTTGGATCTAGGCGTATGAATTGATGGGTATTTGTTTCTCCTTGCATGAAGGTGTAGAATGTGTTTGCTCAATTGAGTACAACAGACTCCCAGAATCCATGACCTCATAAACAATGAATTTGTATCCAACGGTGGTGGATTGAACTTAATTGTGTCAGATCTTGAGTACAATGTCAGTATACAATTTCTATTCCATATCAATCATCCTTTGGAGATTGTTAGTCACAATGTTCTCA…
>Limulus_polyphemus_EVE2_KI901155.1:27508-29388
CTGTTCTATAAACTTTTGACACACTAGTGGGGTCAGTTCCATGGGAACATCATCAAGCTCCTTTGGACCAATATATTTCTTACCCTGCCATTCTGCCAGTGGCTGGGCTAAGGCCTGCTGGAAAGTATGATCCAGTGTAGTTCCTCGTAATAGGTATGGACCATCTTTTGGTAGTATTTTCAAATCAACCACTATTAATGGCTTTTCAGTAGGTCTAGTGCAGTACATGGTGACAATCCAGTATGTTTCTGGGTTGGCACATGTACTTGATTATTGAGGATCAAGTCATATTGTATGACAGGAATGGCAGCAGATCTGTAAGACAGTATAGAGGTGATGGATAATGTTGATGGGAGTTAGCTTTGCTCTGATTCAAGGTGTAGATGTTGTAGAGAGTGT…
>Limulus_polyphemus_EVE3_KI895259.1:43379-43916
AAGAGGTTGGTAATTCCACTTAAGACGCTTTGGATTAGGATCAAGCAATTCTGAACATAAGGTATAATGCAGTTGAGGACTACTACCAACTCATTTCCTACCAGCAAAAATACATGGGTACAAGAGACGGATTACATGAGATTTCATTTCCTGATCTCAAcaaaatttttcttaaatgtaGGCTTATTAGCATAAATTACAGGAAGCTCCTAATAACACTTGTAATCATTACGTAATGTCACAACAAAGGGTTGACATTTCGTGAGATAAAGAACTTCTCCCATGACTCTATCGTAAATGCCTGGAAAGTCTTCTATCAGACTTCCTACTAAGTCAGGAGATAACTGTGCTAAAGCTAGTCTATTTTGTAAAATGAGTCGTCATTTTTTCTATGCCGAA…
>Limulus_polyphemus_EVE4_KI895259.1:25006-25539
GACATTCGGATGATTCCAGAATGTGAAACCATAAAAGATCTATTATTAACCACCAAAGTTCATGTTCAAGTCATGCAGACTAAACTATGTGAACTTATTCACATCTACACCTGCTTACTGCATGTGATTCGATTGTCTGCCATAGTGGAATGCATTCTCACATATCTCTAAAGCATGATGGGATGCACTCTTATGTGCACTTCCTTGTTCGAGACAAATGTAGCATACACAATGACGAAGATTCAAGTTTCTAGATAATATTTACAATAGTATTACCCTGAACACAACATCCAATTGTACTGCTAATATTGTACTGCTAGTAATGAAGAATGGTGTAGATCTGAGACTAAGTATTCAGATCCAGGTGGATCGTATAGTAATGTTGTCCTACAAGGAACT…
>Limulus_polyphemus_EVE5_KI894713.1:25434-25789
TGATGAACGTGCATAGTTCCGTGTTTTAAGTGCTGCAAGGAAGTTAATGTCAACGGCCCTGGTTGCTCTATCAAATGCTCTTTGATAAGTCATTTGAATAACAACAATAGGATGTCCTGGGACCTTGCAAAGTCCTtctaactcttgttttttttgggggggggtgcaCTTGCCTGTTCTATCAACTCTTCCAAAACAGATCCGTTATATTCATATCCGATATCCTATAACTCGGATGCTATGTTCCAACTTTCTTCTCCTTGTAACGTTTCTCCGATAACTATACCTTACAGTCATCGAACTATATCAAAATTGGCGTTTTGATATTTGATGGCTAAACTACATAAACTGCTGAT
>Limulus_polyphemus_EVE6_KI895339.1:38495-38776
GTAAGGGAAAAGCTTCTCTGTTGTATTTTTCTCTGTGACACAGAAATAATACTTCATTTCTTGTACTATCTTAGCAAAATGTCGTGGTTCCAACTTTATCCTCTTATCTTTAGGGTGTAATCCCACAAATAGCCAACCGTTTGGGACATCTTGTTTTTGTGTTGTGTCAAGCACGGAGTTTGGGTTGAACTTAATCCTAGCAATCATGTCTATAAGcagtctttttctttttccaaacttGGTTTGGGAAGCATATAACTTTATAGACATGGATGATAAACA
>Carcinoscorpius_rotundicauda_EVE1_CM022393.1:8246593-8248161
CCTTTTTATTAGAGGTCATAAAAAAGTCATTAGAATCTGCATGAACAAGGCCCAAGATAACCAAGTTactttgtatatattaaatactgtAATGATAATACTAATGAGAACCTTCATCatcataacagaaaaatatatccCAGTGAACCCACTTACCCATTCACCAATAACTTGCATCCTTCCCCACATCTGGCTTAACGAATCATTGGCTAGATTTTTCCATCCATTCTCATGCAACACTTGTGTCAATGCATATCGAGGAACTGATTGCCCTTCTAGACTTGCTAATGTGTTTGATCACATAGCCTCACCTCAGATGGAAAACAGTATAAAACCTTGCAACTGTTGTAATTCTACTGGGTCATATATTCCTCCAAGAGCATAAAATACAAGCTTCTC…
>Carcinoscorpius_rotundicauda_EVE2_CM022406.1:37918922-37919851
TAAAATTTGTGTGAGACACGACCAAATACCACAACATAACATTCAAGAAAGACCTGTCATTTTATAAATGCTGAAAACTCTTGCCATAATTCCAATGATAAATTTAGTCATCATTACACAGAAATATATGTCAGTGAAACCACCAACCCATTCTCCAATGACTTGCATACTCCCTCACATCTGTTTTAATCAGTCTTTAGCTAAAATTTTCTATCCATATGTAGAACTCGAGTCAAATCATAATGAGATGTCAATTGATCTTCTACACCAGCTGACATACTAGATGACACAGTTTCACACCTAACTGAAAACAGCATATAATCTGTCAGTTGTTATAGGCCAGTAGGATCATACATATAATAGTAATTTCTCAAAGTTGAAACAATCAATGGACTTGGG…
>Carcinoscorpius_rotundicauda_EVE3_CM022400.1:9244778-9245257
GTGACTAGTGACTGTTATACTCCTTGGTAGCATTGCAGTATGACTACTGACTATTATACTCCTTGGTGGCACTACAGTATGACTAGTGACTGTTATACTCCTTGGTGGCACTGCAGTGTGACTAGTAACTGTTATACTCCTTGGTAGCACTGCAGTATGTCTAGTGACTATTATTCTCCTTGGTGGCACTGCAGTATGACTAGTGACTATTATACTCCTTGGTGGCACTGCAGTGTGACTAGTGACTGTTATACTCCTTTGTGGCACTGCAGTATGACTAGTGACTGTTATACTTTTTGGTGGCACTGCAGTGTGACTAGTGACTGTTATACTTCTTGGTACAACTGCAGTATGACTACTGACTATTATACTCCTTGGTGGCACTACAGTATGACTAGT…
>Carcinoscorpius_rotundicauda_EVE4_CM022406.1:8477974-8478414
TCTCAAaccttgtttttctttattatgtgaATACCACACATAGGCCAGATTAGTTGTTGTGTTCTCTCTTGTCTGAGATATCAGTTCTGGTTGTGGATTATACGTACTAGATAAATATAAGAATGATTTTTCAAAGAATtcatgagtaaatttgaaaagtgAATCTTCTATAAATGATTGATCCAAGAAGTAAAATCCAATGTATGTGTTTTGACAACACCAAAATTCCAACTTGTATAATCACTTTATTATTATCTCTGCAGATGACTGTTTTGCTTTGTCATTTAGTACAACAGGTGAGGTAGGATCAATTCTACCATTGTCACTGGATTGTTGATTggaataaggaaatatttttctgctacattgtttttctgttatacAGAAGTAGTTCTTCAA…
>Carcinoscorpius_rotundicauda_EVE5_CM022392.1:28740405-28740665
CTGGTGGCTCTGCATTTCTATCTTAATCATTGTTATTCTCTGATGGCTCTGCATTTCTGTCTTAATCATTGTTATTCTCTGGTGGCTCTGCATTTCTATCTTAATCATTGTTATTCTCTGGTGGCTCTGCATTTCTGTCTTAATCATTATTATTCTCTGGTGGCTCTGCATTTCTATCTTAATCATTGTTATTCTCTGGTGGCTCTGCATTTCTATCTTAATCATTGTTATTCTCTGGTGGCTCTGCATTTCTGTCTTAAT
>Tachypleus_gigas_EVE1_CM024345.1:111372234-111373867
CCAAATACCACAACATAACATTTAAGAAAGACCTGTCATTTTATAAATGCTGAAAACTCTTGCCATAATCCCAATGATAAATTTAGTCATCATTATACAGAAATATATGTCAGTGAAACCACCAACCCATTCTCCAATGACTTGCATACTGCCCCATATGTAGAACTCGAGTCAAATCATATTGAGATGTCAATTTACCTTCTACACCAGCTAACATACTGGATGACACAGTTTCACATATAACTAAAAACAGCATATAATCTGTCAGTTGTTATAGGTCAGTAGGATCATACATATAATAGTAATTTCTCAAAGTTGAAACAATCAATGGACTTTGGAGTTAATACTGAGGGAGGTTCAGTAGGCATAAGGCTAGGAGACATCTTAACCCATTATGTT…
>Tachypleus_gigas_EVE2_CM024344.1:127980469-127982092
GTCATACAGATGAATGACTCTGATATCTTACTGCTTTGACGTTGTCACATGGACATCCAGTGACTGATGTGGCACCGTGGTATGCATTCTCATTTAGCTATATCTAGTTATGATTTTGCTCTTCATCTTTTGGAGTTAACTCAGGTGAATTGTGGGCACTTCCATATTGACCACAGCATTACCACAATCGGTCAGATATTTCATAATGTAAGATTGAGTGCTACTAGTATCTTCAGAGTCACAATATCCAGGTCAGTCTGTGGAGAAGGGACATTGCATTGGTGGAGCAGCTGAAGCTGGTGGTTATACTTCGTCAGATATACACAATCATTTTGCAAGAGCAATACAAATACTTTAAGCTTGGAACTGAGGAAGGTCTTGCTTTTTTCTGGATTGAGT…
>Tachypleus_gigas_EVE3_CM024338.1:2771319-2771867
CAGTCTCACACAGAGGTGAATACAAGATTTAATGTAACACAGTCTCACACAGAGGTGAATACAAGATTTAATGTAACACAGTCTCACACAGAGGTGAATACAAGATTTAATGTAACACAGTCTCACACAGAGGTGAATACAAGATTTAATGTAACACAGTCTCACACAGAGGTGAATACAAGATTTAATGTAACACAGTCTCACACAGAGGTGAATACAAGATTTAATGTAACACAGTCTCACACAGAGGTGAATACAAGATTTAATGTAACACAGTCTCACACAGAGGTGAATACAAGATTTAATGTAACACAGTCTCACACAGAGGTGAATACAAGATTTAATGTAACACAGTCTCACACAGAGGTGAATACAAGATTTAATGTAACACAGTCTCAC…
>Tachypleus_gigas_EVE4_CM024345.1:118637488-118637829
TGTAAAGATTTTACTGTTGACatcttgatgtaatataattgtaaatattttactgttgacatcttgatataatataactgtaaagattttactgttgacatcttgatgtaatataactgtaaagattttactgttgacatcttgatgttataacactagaaagattttactgttgacatcttgatgttataacactgtaaagattttactgttgacatcttgatgttataacactgtaaagattttactgttgacatcttgatgtaatataaatgtaaatattttactgttgacATCTTGATGTAATATAACTGTAAAGATTTTACTGTTGACATCTTGATG
>Tachypleus_tridentatus_EVE1_CM014386.1:107041423-107043202
TTGGTTTTTGTCCTTGGAGATATTTTTATCTTTGAGCCTAATGTGGTTTGTTGATCATCATCACTGACAGCAGGTATTACAGCATTTGATTGTTAACTTAGAAGTCCTGACATACCATGAGGGACCTATCAGAATCAGGTCACACAGATGAAAGACTCTGATATCTTACTGCTTTGACATTGTCACATGGACATCCAGTGACTGATGTGGCACTGTGATATGCATTCTCATTCAGCTATATCTAGTTATGATTTTGCTCTGCATCTTTTGGAGTTAACTCAGGTGGATTGTGAGCATTTCCATATTGACCACAGCATTACCACAATCAGTCAGATATTTCATAATGTAAGACTGAGTGCTACTAGTATCTTCAGAGCCACAATATCCAGGTCAGTCTGG…
>Tachypleus_tridentatus_EVE2_CM014388.1:107254956-107255968
ATGTAGAACTCGAGTGAAATCATAATGAGATGTCAATTGACCTTCTACACCAGCTAACATACTGGATGACACAGTTTCACGTATAactaaaaacagcatataatctGTCAGTTGTTATAGGTCAGTAGGATCGTACATATAATAGTAATTTCTCAAAGTTGAAACAATCAATGGACTTGGGAGTTAATACTAAGGAGGTTCAGTAGGCATAAAGCTAGGTGACATCTTAACCCATCATGTTCCATGTCTGAACATTACCGGCATTAAGTACCCACACTCATTATAAGTATAGACATCAGATAATGTTCTGGATTTAGGAGCAATATACAAGAACAGTTTTGATAAACTATTGGCACTTTTAAAGTATGTTGTGACGATTTAAGTAACTGAACTTCTACT…
>Tachypleus_tridentatus_EVE3_CM014385.1:8243291-8244133
actAACACTCTGATGTgactctgtaataattagtaGAACACTGACACTCTGATGTGactctgtaataattattagaaaactaACACTCTGATGTGactctgtaataattattagaacaCTAACACTCTGATGAGactctgtaataattattagaacaCTAACACTCTGATGTGactctgtaataattattagaacaCTAACACTCTGATGTGACTCTGTAATAATTACTAGAACACTAACACTCTGATGTGactctgtaataattattagaGCACTAACACTCTGATGTGactctgtaataattattagaatactAACACTCTGATGTGActctataaataattattagaatactAACACTCTGATGTGactctgtaataattattagaacaCTAACAC…
>Tachypleus_tridentatus_EVE4_CM014387.1:33047969-33048367
ACAAAAGTCAAGAAAATATGCTTCCATTTCTACCACTTTCCCACAACTCTTTCTCAACTTCGTCGATATCAGTTGATGACTCTGTAACACCAACACAGGAACCTGAGTCAGTTGATGACTCTGTAACACCAACACAGGAACCTGAGTCAGTTGATGACTCTGTAACACCAACACAGGAACCTGAATCAGTTGATGACTCTGTAACACCAACACAGGAACCTGAGTCAGTTGATGACTCTGTAACACCAACACAGGAACCTGAATCAGTTGATGACTCTGTAACACCAACACAGGAACCTGAATCAGTTGATGACTCTGTAACACCAACACAGGAACCTGAGTCAGTTGATGACTCTGTAACACCAACACTGGAACCTGAGTCAGTTGATGACTCTGTAA
>Tachypleus_tridentatus_EVE5_CM014385.1:7630510-7630845
actAACACTCTGATGTgactctgtaataattagtaGAACACTGACACTCTGATGTGactctgtaataattattagaaaactaACACTCTGATGTGactctgtaataattattagaatactAACACTCTGATGTGactctgtaataattattagaatactAACACTCTGATGTGactctgtaataattattagaacaCTAACACTCTGATGTGACTCTGTaataattcttagaatactaaCACTCTGATGTGactctgtaataattattagaGCACTAACACTCTGATGTGACTCtgttataattattagaatactAACACTCTGATGTGActctat
>Limulus polyphemus EVE1_transcripts_length_5480_SRR4215561
ACCTGAGAAGACACCTCATCTGGTCACGAAGAGGATCAACCATCCATTGAGGAATGATCCAAACCACCACAAATTATTCCTTCCTTCCAACAAAGAGAATCTATAGTGAACTCAAGACTGTTGACAACACACATGTCAGTGGTGATCCAGATGTCTACATTGCCTCGAGCTGTTTGGCATCAGATATCTCAATACTTGGACTGTTAATCCAGAAACAATAAATGTGCTTATCTCCTGCTTCTGATTCCAAGGATCATGCAGCTGCCACTTTCACCTCTTTATATTCAGTTTAAACAGAATGAGTCATTGCCCAAATATACATTTTGTGCAGAAACAACCTGGCTGTCTTCACCGAGTATGTGTTAATCCAGTTCAATGTCATTATCAGTATTTGTTGTC…
>Limulus polyphemus EVE2_transcripts_length_299_SRR5602507
TCTATGCTCTGTGATCAGCAATGAAGTGATGATTGAGCTAATTGAAGCTTCACAAGAACCATGGTCTGAATGTTTTGTAGGAGTTCTAACAAGCAGTCCCGTTTTACAAACTTGCATACTAAGCTCAGTCTACTCTTGTAGTCCTAAAGCTTTTGTAGAGGAATACTTTCGAAGGTTTGAAAAATGCCAACTCTATCAATGACGTACTGATAACAAAGATCGGTCCAAAATGGCACAAACAGTTCTACCTAAGATAATTTAGGTGGAAGTAAAACTCCAAGGATGGCACTTTAAGCAGA
>Limulus polyphemus EVE3_transcripts_length_203_SRR5602497
CTTCCTGTAATTTATGCTAATAAGCCTACATTTAAGAAAAATTTTGTTGAGATCAGGAAATGAAATCTCATGTAATCCGTCTCTTGTACCCATGTATTTTTGCTGGTAGGAAATGAGTTGGTAGTAGTCCTCAACTGCATTATACCTTATGTTCAGAATTGCTTGATCCTAATCCAAAGCATCTTAAGTGGAATTACCAGATC
>Limulus polyphemus EVE4_transcripts_length_229_SRR5602507
GATTCGATTGTCTGCCATAGTGGAATGCATTCTCACATATCTCTAAAGCATGATGGGATGCACTCTTATGTGCACTTCCTTGTTCGAGACAAATGTAGCATACACAATGACGAAGATTCAAGTTTCTAGATAATATTTACAATAGTATTACCCTGAACACAACATCCAATTGTACTGCTAATATTGTACTGCTAGTAATGAAGAATGGTGTAGATCTGAGACTAAGTAT
>Limulus polyphemus EVE5_transcripts_length_240_SRR5602507
AGGAGAAGAAAGTTGAAACATAGCATCCGAGTTATAGGATATCGGATATGAATATAACGGATCTGTTTTGGAAGAGTTGATAGAACAGGCAAGTGCACCCCCCCCCCAAAAAAAAACAAGAGTTAGAAGGACTTTGCAAGGTCCCAGGACATCCTATTGTTGTTATTCAAATGACTTATCAAAGAGCATTTGATAGAGCAACCAGGGCCGTTGACATTAACTTCCTTGCAGCACTTAAAA
>Limulus polyphemus EVE6_transcripts_length_423_SRR5602507
GGGATATTCCCGCATGTCGCAGTAGAGTGAAACATGTTTTGGTAGCCGTGGGGTAAATCCGAATTTTGCAGTCAGTGCGTATAAATGTTTATTCGGATACATCCGAACTAGGTAGCAAAAGGGTTAATGGATTACACAAGGAAATGTAAGTACATGAATGTGCCAAAGGATATCATTGGAGAAATTAGTGCTACATCCATTTTATGAAAATTCTTGAAACTGATCCCTATGTTGATTATGACAAATCACTCAGCCCTCCTAGGAGTAAATTGGCACTGTTTATCATCCATGTCTATAAAGTTATATGCTTCCCAAACCAAGTTTGGAAAAAGAAAAAGACTGCTTATAGACATGATTGCTAGGATTAAGTTCAACCCAAACTCCGTGCTTGACACAACA…
>Carcinoscorpius rotundicauda EVE1_transcripts_length_9468_SRR6981893
CACTGACTCTCCCAGCCACGCTTCGACTCTCTCCGAGACTGGCGCACCACGTCTTCCGATTGGTCAGATAAAATACGTTACACTCATAGCCTGACTAAGAAAAGAACAGCGCTAGCTGTTGGTCTATAGGGGTTGAAGTTGGCAATACATCTAACCTTTGTTTTATACTGATGTTTCTTGTGCTATACGATATTTAACAGCGTGTGTTAAACGTGTGTTTTTGTTCTGTCATCCTTTTGCACGAGTAAGATGACAAACTCAAACGTTATTATTACTCCAAATTCTCCTGGTTCTTTCCTAAGCCTGACCGTCATGGAAGTTGCTGTTTACGGAAATATATTTAGCTAGGCCTGACCCTTCGTATGTTTTAGTAAGTTATGAAAGTTTCTGTTTACGGAA…
>Carcinoscorpius rotundicauda EVE2_transcripts_length_482_SRR6981889
GTTTTAATCAGTCTTTAGCTAAAATTTTCTATCCATATGTAGAACTCGAGTCAAATCATAATGAGATGTCAATTGATCTTCTACACCAGCTGACATACTAGATGACACAGTTTCACACCTAACTGAAAACAGCATATAATCTGTCAGTTGTTATAGGCCAGTAGGATCATACATATAATAGTAATTTCTCAAAGTTGAAACAATCAATGGACTTGGGAGTTAATACTAAGGGAGGTTCAGTAGGCATGAAGCTAGATGACATCTTAACCCATCATGTTCCATGTCTGAACATTACTGCCATTAAGTACCCACACTCATTATAAGTATAGACACCAGATAATGTTCTGGATTTATGAGCTATATAGAAGAACAGTTTTGATAAACTATTGGCACTTTTAA…
>Carcinoscorpius rotundicauda EVE5_transcripts_length_407_SRR6981891
CGGGCGCTCTCCCGATCCTAGTCATTGTTATTCTCTGGCGGCTCGGCATTCCTATCTTACTCATTGTTATTCTCTGGGGGCTCTGCATTTCTGTCTTAATCATTATTATTCTCTGGTGGCTCTGCATTTCTATCTTAATCATTGTTTCTTATGTATCTTGCGCCTCTGTATTTGCAAGCTATTGTGCTGCGCAGTACAAAATAGTTCTAGAACTAAACGTGTACCCACGCACTCTAACACAAGTTAGAGTTATAAGTCGTAATACTTTTCATAAATGTATACCATTATCGACAAGGCGTTTCACTAAATTTCAGGGGTAATTAGACCAGTTTGGTTAGATGAAGTAAACTTTTTGGTAGAAACATTTTCTACAACAGCTTGTTTTTTATACCAATACAT…
>Tachypleus gigas EVE1_transcripts_length_2153_SRR11233736
TTTAGTCATCATTATACAGAAATATATGTCAGTGAAACCACCAACCCATTCTCCAATGACTTGCATACTGCCCCATATGTAGAACTCGAGTCAAATCATATTGAGATGTCAATTTACCTTCTACACCAGCTAACATACTGGATGACACAGTTTCACATATAACTAAAAACAGCATATAATCTGTCAGTTGTTATAGGTCAGTAGGATCATACATATAATAGTAATTTCTCAAAGTTGAAACAATCAATGGACTTTGGAGTTAATACTGAGGGAGATTCAGTAGGCATAAGGCTAGGAGACATCTTAACCCATTATGTTCTATGTCTGAACATTACCAGCATTAAGTACCCACACTCATTATAAGTATAGACATCAGATAATGTTCTGGATTTAGGAGCC…
>Tachypleus gigas EVE2_transcripts_length_9880_SRR11233737
CGAGACTGGCGCACCACGTCTTCCGATTGGTCAGATAAAATACGTTACACTCATAGCCTGACTAAGAAAAGAACAGCGTTAGCTGTTGGTGTATAAAGGTTGAAGTTGGCAATACATATAACCTTTGTTTTATACTAATGTTTCTTGTGCTATACGATATTTAACAGCGTGTGTTTAACGCGTGTTGTTTTTGTTCTGTCATCCTTTTGCACGAGTTAGATAACAAACTCAAACGTTATTATTACTCCAAATTCTCCTGGTTCTTTCCTAAGCCTGACCGTCATGGAAGTTGCTGTTTACGGAAATATTTTTAGCTAGGCCTGACCCTTCGTATGTCTCAGTAAGTTATGAAAGTTTCTGTTTACGGAAACGATCTTTACTAGGCCTAACCCTTCGTAT…
>Tachypleus tridentatus EVE1_transcripts_length_9616_SRR10845543
ACTGACTCTCCCATCCACGCTTCGACTCTCTCCGAGACTGGCGCACCACGTCTTCCGATTGGTCAGATAAAATACGTTACACTCATAGCCTGACTAAGAAAAGAACAGCGCTAGCTGTTGGTGTATAGAGATTGAAGTTGGCAATACTTGTAACCGTTGTTTTATACTAATGTTTCTTGTGCTATACGATATTTAACAGCGTGTGTTTAACGCGTGTTGTTTTTGTTCTGTCATCCTTTTGCACGAGTAAGATAACAAACTCAAACGTTATTATTACTCCAAATTCTCCTGGTTCTTTCCTAAGCCTGACCGTCATGGAAGTTGCTGTTTACGGAAATATGTTTAGCTAGGCCTGACCCTTCGCATGTCTTAGTAAGTTATGAAAGTTTCTGTTTACGG…
>Tachypleus tridentatus EVE2_transcripts_length_594_SRR18683977
TAGGGTGCATCATATGGTCTACGCCTGAGATTGCTATTGGAGTCGCTTTGATTTGCTGTATGCTGGGTCAGCAAAACTCATACATAATGGAATTCTACGCACTAACAAGCAATATATACATGAGAAAGTTAAGTTTCAACTCTTCACCCCCCTTGTACAATATGTACCAATTTGCAGAATTGACAGTTGGACAACTCTGTATCAAAGGTTTCAAGTAATTAGACGAATGACCACCTTTTATTCTAAGTCCCCTACTACCTATTAATATAGATCCTATCAGATACATAGTAGAGAAATTCATGACTTTTACATATGGTACCACATTATCTACTGCTGATCTTGTCTGACAACTTAGTAGAGTACAATGTAAAAGCCAAATGAGAGACCACCTTTTACTGT…

## Sheet: Novel viruses identified
>BK067742 [organism=Carcinoscorpius rotundicauda marnavirus 1] Carcinoscorpius rotundicauda marnavirus 1 genome
GGTACTGCAGTGCATTTGTTGTAATTGAGCTTATACGATGTCTCTGACTAGGATCGCTTAATTGCGACCTCTCAGACTACATTTCGTTAAGTCTTTGCATCTTTTTATCAAACGTTTGGAATCGATAAAAACCACAAATTATTAAACCTTTATGAAGAAGCTCACTTCTTAAAAGCTTGATTATTTAGTAATGGTAGTCATTAAAATTCGACATTACTAATTTCTTATTGGATACGACACGTTAAACTCTACAAATTCTGAGTATGTAGAGCCATGTCTTATCCCTTTCTTTTATATAAACTATATAATTAGTTTTGATAGGAAATCTTTAATAGAACAGTTTATTACTGCGGAACGGAATCCCACCGTACTTGATTTCAAGTCAAAGATGAGTAAACC…
>BK067743 [organism=Carcinoscorpius rotundicauda marnavirus 2] Carcinoscorpius rotundicauda marnavirus 2 genome
CTTGCGATGATGTCGCTAACAGCAGGGTAACTCGCCCTGACTATGACAAACTCCTCAATTATATCAACACTATGCCACGCCCTTTAACAAAGGCTGGCGTTGATGAGAAGGGAGAATTTTACCCTAACAATGTTGCGTGTATGGTAACCACTAATGTAGACGACTTGGGAGTATGCGAGTTTTCCAATTGTGGTGAAAGTATTTTGCGACGTTTTGTCCTACATATTGATATCAACATCCGCCCTGAATTCAGAAATGAGTTTGGTGGAATTATAGATCTCGATGGCATTCGGTATGACATTTATGAAATCACCCTCAAACGATTTTCATGTATCGATCAAGCCACAGGACAAGTGGAGTGGGATGTAATTCCACGACGTGAATGGATTGGAGATGAAG…
>BK067744 [organism=Carcinoscorpius rotundicauda dicistrovirus 1] Carcinoscorpius rotundicauda dicistrovirus 1 genome
TAAATATTGCACAGGTATTTCAACCTGTGCAAAGTAGTATTCGAAGTTTCAGCTAGTTGTTCAAGCTGGGCACATTTGGAAGTCAAATTCCTCCCCAGTGTTCCAATATAGCCAGCTGGCGGCTTAAACATGGGTACATTTGGATGTAACAATCCTCCCCTTGATTCCCGACCAGTGAAACTAGAGGTGGGCTTAAAGTAGGGTACACTTGGATTTAAAACTCCTCCCCTATATTCCCCAACCCAACAATCGATAACACAGACTGTGCAATATTTAACCTTGAACGACGACAATATGAGACGCAAGTAGTTGATTCATATTGTATTAGTTCATTGTATTAGGTTTAAGGACTTTGTTTTTCGAAACAATTTAAAATCAATTATCTTAGTTTTAAGTTTA…
>BK067745 [organism=Carcinoscorpius rotundicauda dicistrovirus 2] Carcinoscorpius rotundicauda dicistrovirus 2 genome
AGAACCCCGTGTAACAGTTGAACTCAGTTAGGTTGTAAGTCTAGTGAATCCGTCGCCTAAGATTAATTTCGAGAAACCGATGGAGGTTAGCATGTAAATAACTGACCTATATTACTGTTGTTCAGCTTCGTGCAATATTTAACCTAAGACGACCCGTAATTCAGACACAAGCGCTGATTGAATTATGCATAGTCTTTTGTATTAGTATTAAGATTCTTTATTTAGTTTTTAAGGCATATTAGTTTTAAGGTAATTAGAATCCCATACCCAGTATAGAGTTTCCCTATTATAAACACTCTATACGAACCGGCAGTCCACACTTATCGGGCCGCGCAGTCGTAAGTCTAAGCAGAAAGTTTATTTCTGTCCCATTCTTACTCTCTTAGGGTCACATTAGAT…
>BK067746 [organism=Carcinoscorpius rotundicauda picorna-like virus 1] Carcinoscorpius rotundicauda picorna-like virus 1 genome
ATAGTATAAGATTTGTTTTCATTTATTAGAGGACAAGTTTTGTGCTAATTACGATTTTTCTTTTATTCACTATGGTGTATTCAAACATACTATTTTCCTTTGTGACTCTGTATACTTTAGTATATTCGATTCATGGGGGGTAATGGTATAGAGAATATAGTATAGTTCAGATAAAATCTTTAAAAATATATTTATTTATATACATGATTAAGAGCACGTATATATTTTAGTTTTAGAATAATTTAGGTAGGCTTTAGTTATTTATTCATTATATTAATTATGATTATTCTGTTGTATCATTTTATTTCAAATGGTTGAATTGAATTCTTTTAATTGATAAGATCTATGTCCTGGACTCGCTTACCATCAAAGTGTTACAGTAACTGCTATGATAGAGTA…
>BK067747 [organism=Carcinoscorpius rotundicauda picorna-like virus 2] Carcinoscorpius rotundicauda picorna-like virus 2 genome
ATACCAAAGGATATGTCTTATGACGACTTGGTCTTATTCCTGGCTGTCTATTGGAAAGAGAAAAGACAAAAAGAAGCAGCCTTTGATGTTGATGTAGCGACTAAAGATCGCTCATCTTATCCAGCAAAATTCAAAGAAACTATCGACAAAATAGAACAACATATTCCTTTTGACGATAGTAGAAAACGTATATTTGCTGAGTATTACGATCAATACTCAGATTTTAGTGCTTCATCTTTTACCACTCCTCCTTCAAGGTCCGAACCATCAAATTGGACTTATTCTAGCACTATTCCTCCTTTGAGGACTGAACCATCGGATTGGACTTATTCTAGTTCCAGTTCAGAAATTTCCCATGAAATGGATACCCAATCATTGAGAAATGCACCTGTAACTTCT…
>BK067748 [organism=Limulus polyphemus picorna-like virus 1] Limulus polyphemus picorna-like virus 1 genome
TTTCAGCCTAGAGCAGCCAACTAGGTTTGGGGAACCCTCTGCTTAGCCAAGGCGACGATGACGTGTGAGCGGTCTCTGGAGGAGGAAACAAGTCCTTAGAACGGTCCTCGTGCTATGCCGAAGCTGTGATAGCTAGAGCTCCAGTAGGAACCCTCTGCTAGCCAAGCAAGTGAAGTGCCGAACTGGGGTATGCAGGAGATAGTATCAAGTGCTGCCATGGGTCGTCATGGATGCGAAGCTGTGATGATAGAGCCTACAATGGTATGGGCCATACGTAACAATCTTTAATTAGAAGCGTATGTAGCGCGGGCAAACCACCCCTGACTTGTATGTTCAAAGTAACATTCTAGAGCATTGTGTATAACTCGATAAATAATAATCACCTGTTTTCCCATTCAG…
>BK067749 [organism=Limulus polyphemus picorna-like virus 2] Limulus polyphemus picorna-like virus 2 genome
AATGATATTCAAGGCGTTAAGCGCTATGGAATTATGTACAATGGAACCACAATTGGTTATTCTTATACATCTCCGGTAAACACCGTTCGAGGTGATTGTGGTCAACCTGTCATAGCGCTTGACTCAACTAAGTCAAAGAAACTTGTTGCGATCCATTCTGCTGGTTCTGAAAGATTTGGAATTGGAAGTCTTCTTCTTAAATCAATGGTTGAAGAACTTGAAAATCAAGCATATGAAGATGACGACATTTGTATTTTGCCGCATCAGATGCTTGTGAGAAATGTTCCACCAGCAGAAGTTCCAGAGAATTTTGAGTGGATTGCAAAACTTGAATATCATCAATTCTTTCCTACGCAAACAACTTTGTGGCGTAGTCCACTTGCGCCTAATTGGATACCA…
>BK067750 [organism=Tachypleus gigas picorna-like virus 1] Tachypleus gigas picorna-like virus 1 genome
TAGGCTTGTGACAATTAGTAAGTGGCTGTACCAAGAAAGACCTCAGAAGAAGGCACGTAGAATGAAAGTGTGCTTGGGATGTTCTAGGAAAGCAAAGAAAAGGCAGAATAAGTTTTGCAAGAATTGTCTCAAGAAACCGGAAGTAATCGCAAGGGCCCTTGATAGTTTGATAGAGGTTGTTGGTGAGTTTGATGATGAGCAAGTCAAAGCGTTCTACCAGTCCTTTGAGGAGAAATATGAAGCGCAGATTGCATTCAATGTACCTGAACTTGCGGATCTTACTAAAGTGTGCAAAGAAGGGTTTAACATGCGCGTGGAAATGCCAGATGCAGTACAACTCTCAGACTCAATAGGACAGATACCTAAAATCTGTACAACAGCAGTTGAAGGAGCCGTTTC…
>BK067751 [organism=Tachypleus gigas picorna-like virus 3] Tachypleus gigas picorna-like virus 3 genome
AAGCATACTCCTATACCCTGCCCACTCAAGGTGGAGACTGTGGAGCAGCTGTGTTTGCCTTAAACACTTCCCTGACTCACAAGATCGTAGGTATTCATATCTGCGGGAGTTACATAGGGAGCTGTGAAGGAAATGCACAGGCTTTGACCTACGAGCGACTCAAGCCATTCGTAGTCAAACATGCTCAATCTGGCATCTCTCCAACTTTTGAACCCTCTCTGCCCATGAAGCTGTCCGGTGATGAAATCGACCCGAATACAACCTGTGACACCCCTGAAGGTCATTTTCTCATGTGGGGAAAATCCAATAAAGTGTACACAAGTGGGACCAAAACTGCGATCAGTCCATCTCCAGTCCATGGTAAAGTCTCAACACCAACAACAAAACCTGCCCGCCTTA…
>BK067752 [organism=Tachypleus gigas picorna-like virus 2] Tachypleus gigas picorna-like virus 2 genome
GCAACCGCGACCAATGGTCTCCTGCAGTCTTGACTACCAATACAACCAATGGTAAGATCATCACACCCACTCCTGAGATTGAGCATTTCTTGGATCATTACATCTTGGAAGCTGCCCAATCAAGTGAAAGAGGAAAGAGGGAGGTGATTGAAGATGCATTCTCTCGTGGTCAGAACGTCTATGGCACTTATGTTGCCGTAACTCACAAGAGAAGTCAAGGACTCGGCGCTAGACATCGTGTCAAACGCTCTCTGAGCATCCCAGCACCAAACAACTTCCCTGGTTGTCATACAACCCACATGCATCAAGGCTCTCAACCAAAGTTGCCTCACCATGATCCCGACCTCCAAGGAGTAGGATTATCAAAACTGACCGAAGAAACACCGAAGGTCCCCACAG…
>BK067753 [organism=Tachypleus tridentatus picorna-like virus 1] Tachypleus tridentatus picorna-like virus 1 genome
GAGCCCTCTCCTAGTTGGAACGAGCTTCAAATTGCAAGATTTAAAGAGTTCGTTAAGAAGGTTCAAGAGAGCAAACAAAGTTGTCAGCCATCAATTGATCAAGCCGTGGAATTCATTAAGAATGAAATGGAGAAACCATGGGTTAAAATTTTAGCAGGAGTGGCTGTTGGATTTAGTTTACTAACAGCAATGAAGCATTTACTTGGAACTCCTTCAGAAGAGTGTGATGAGGAATCTGATCCACGTCGATCGAATCTTCAGAAATTCTCTAAGAAGAACCAAGTAAAACCTTTATATCACTCAGGCTCAGCACTTTCAAAGTTCTTTAGCGGACCTCAAGATGGATTAAAAGATAATCAGACTCTAATTATTGCTAATAAGATTCTTAAAAATACAGCG…
>BK067754 [organism=Carcinoscorpius rotundicauda toti-like virus 1] Carcinoscorpius rotundicauda toti-like virus 1 genome
ACCAAATTAAGTACTACTTAGGTTTCCTGATATAGGTGGTGTGAGTATCCACGTTTTGGCTTAGTTTTGGTCTTTCTTAGCTTATTATGCAGAATGGGAAACGCAGGTTCATCGGGGGGAGGTCAGGGTGTAGCAAGTACTCTAGGAGGAGCAATGACGGGAATCAGTCCTCTCCTTCCGTTCCCCTTCAGTCTCGCAACTGGACTAGGTGGGACAGCTGCCAGCCTAATAGGAAAGCTGGTAGGGGACGACCCGGTTGTAGCACAAGAGGCGTTTTCACAAATACTACAACAAAACCCACAACTAGCACAACAACTTCAAGTACTACCACAAGTACAACAACAACCTCCAGCTATAGACAATCCACAAGCTTTAACCACTTATTCACAACCGCAAGCC…
>BK067755 [organism=Tachypleus gigas toti-like virus 1] Tachypleus gigas toti-like virus 1 genome
TTCAGATTTTAGTTCTGAAGATAAGGTCTAGTTGGTAAATATTTTGTATATTAAAATATCTTTTTGAGTTTTACAGATCGTACTTCTAAATATCATGCAGAATGGGCGGAGGAGGTTCCCATATCAGTGGAAAGGATGTGATGGGCACGATGGGGGAAACCCTAAGCGCAGTAGGTCCAATGCTTCCATTCCCACTAAGCCTAGGAGTTGGACTAGGTGGGACAGCGGTAAATGCAATAGGAAAGCTAATAGGGGACGACCCAGTAGCAGCACAGGATGCTTTCAGACAAATAGTAGCACAAAACCCACAACTAGCACATCAACTTCAAACTCTACCACCAGGACCACAACAACCTCCAGCAACAGATATTGTACAGGCTGGAACGACTTCTTCAAATC…
>BK067756 [organism=Tachypleus tridentatus toti-like virus 1] Tachypleus tridentatus toti-like virus 1 genome
ACCAAATTTGGATTTGCTTGACAATCCGGTTTAGGTCAGTTTTTTCTTCTTTCCTTTTAGATTCTCTTTAGTTCTGTGTCAACGTATTATGCAGAATGGGAAACGCAGGCTCTTCGGGGGGCGGGAACGGTGTAGCAAGTACGCTAGGAGGAGCGATAACAGGAATCAGTCCGCTGCTCCCTTTCCCTCTAAGCCTCGTAACTGGACTCGGTGGGACAGCTGCAAGCCTAATAGGCAAACTAGTGGGAGACGACCCAGTTGTAGCACAAGAAGCATTTTCACAACTCCTACAACAAAATCCACAACTAGCACAGCAGCTTCAGGCATTACCGTCCGTACAACAACAACCACCAGCATCGGATTCACGAGCCCTAACAACCAGTTCTTCAGCACCAAACG…
>BK067757 [organism=Carcinoscorpius rotundicauda toti-like virus 2] Carcinoscorpius rotundicauda toti-like virus 2 genome
CACCAAATTAATTTCTTATCTCACCAAATTAAGTACTACTTAGGTTTCCTGATATAGGTGGTGTGAGTATCCACGTTTTGGCTTAGTTTTGGTCTTTCTTAGCTTATTATGCAGAATGGGAAACGCAGGTTCATCGGGGGGAGGTCAGGGTGTAGCAAGTACTCTAGGAGGAGCAATGACGGGAATAAGTCCCCTTCTTCCATTCCCCTTCAGTCTCGCAACTGGACTAGGTGGGACAGCTGCCAGCCTAATAGGAAAGCTGGTAGGGGACGACCCGGTTGTAGCACAAGAGGCGTTTTCACAAATACTACAACAAAACCCACAACTAGCACAGCAACTTCAAACTCTTCCGTCCGCACAACAGCAACCACCGGCTACGGATTTACAGATCCAAACAAC…
>BK067758 [organism=Tachypleus tridentatus tombusvirus 1] Tachypleus tridentatus tombusvirus 1 segment 1 genome
TGGCGCTCCTAGGGCCAGAGATGACTAGCGTTTGTGTTTCGACCGTTTGTCCGTCCGTTAACCCAGTGCTTTCCTATGTTGGCCTTCCTACTGTCAGCTACATTCCAAAAGTTAATAAAGTTGCTGACTTGTGCTACGCTAATGACGCCAACCTCACCAACAACTCCCTTGAGCTCGATACAGAATGTGTTGACTCCAGGGTTGAAATTGTGGAGGTTGACGGCAAACCTGAAAAGAGGGTCAAAACAAGACGGTTAAGAAGTAAAACCACTTTTGCTTGCATCCTTGCCGCTGAATGTAAGAACCATTTTGGAGGCATGCCGAGAAATTGTAGGTCAAATGAATTGGGCGTTATGAAGTATCTGGTTGCGAAATGCAAGGAACACAAACTTACAGCAA…
>BK067759 [organism=Tachypleus tridentatus tombusvirus 1] Tachypleus tridentatus tombusvirus 1 segment 2 genome
CCGCCGATAAGTTTATATCTGTTGCTGTCGGAAATGGCAAGTAATTCCCCCATTGTAGTCTCAGCAGCCTCACGGGGCGATGCATGGGCTATTAAGTTGCGTAGTTCTGGTTGGAAAAGCCTTAGCAAGGCCCAGAAGGCGGCTGCTCGCTCTCATGGAATAGGTGTCGCGCCACCTGCCGCAGTTGTTCCGCGAGTTAGCCGACTCATCAATGGCAATCCAACTCAGTCCAAACGTACACGTGATATGCCTGGCAACGCTCAGAAGAGCATGACCATCAACAAGTCTGAGTATTTAGGGGAAATTTTCGCTGACAACACCGTGCACAAATTTATCTTAGATCCCCGGAACGTTCGGACTTTCCCCTGTATTTCAGACAATGCAAGAGCGTATAACAAA…
>BK067760 [organism=Tachypleus gigas flavivirus 1] Tachypleus gigas flavivirus 1 genome
GGGATAACTTACGAGACTTTTCGGTGATATAAATTGAAAAGAGTATTTTGAATAAATTTTGTAGTATCAGGGACGAAAGTAACTGATGATGATGAACTTGAAGAAGTTAAAGGCTATGACCTTTAATAATTCAAAAATAGCAGGAACCGGGAATCCTGCAAAAAAGAAAAACCTAAGTAAGAAAGGAAGTCAAAGAACAAACCAGCTAATAAAAAATCAAATAGCTGGGATATTGACCATGAAGAACTTTAACTTGAGAAAACGAATGCAAGCTTTTGCTGGTGTGTCAACACAAAGATTAGCTAAAATCTTGATTGGCATGATAACAACACTAGTTTCAATGCTAGGATTGGTTAGGAAAAGAGTAACACCAGTTAGAAGAAGTGGAACGTCTAATGG…
>BK067761 [organism=Limulus polyphemus rhabdo-like virus 1] Limulus polyphemus rhabdo-like virus 1 genome
GTGTTTGACTCTTCTAAACCACAGGAAGTCCCGGATGCCTTTCTAAATAAGTCAACTGCTCTCATAAATGGGATCTACCTAAATGACAATGGGTATTTTATCTATCCAGACAATTGGGAATGGTTACAACTGATAAGCAGGGAAATCTCCCAGATTGAACCGGGCGAGATAAAACACTTTGTTGACGAACACCCTGTCTTCCAAAAGCATGGAGCCTTACCTGATTACAAACCAATCCAGACAAAGAATCACTTCAACATCTCAGACTTGTTCAATGGAGCCTGGTATAAAAAATTGGCTTGGTCTTTCATCTTCATCATCTCTGCCGTCATAATTACTGTGATCTTTTTGAAAGTGATCTCTTATTTGATCAAAAGGAAAAAATCCGATTCGAGACCC…
>PQ158567 [organism=Tachypleus tridentatus picorna-like virus 2] Tachypleus tridentatus picorna-like virus 2 genome
CTTGGCCCGGTTCCAAAGCGAAGTACTCTGAGAAATTGGAGTTGCCTTTTAAGAAGGATGCTTTTATGCCTCTCTTTGATGTCAAGGAGCAGGTTGTTGAGCAACTTAACGCTTATTCTCGTCATGAGGATTCGCTTCCAATTCTGGGAGCCCAACTCAAAGATGAGCCTCGTTCTTACGAGAAAGTCCTTGCGGCAAAGACTCGTGTTTTCTGTATGTCACCGTACGAGAGCACACTTGTCAATCGGATGTATCTTATGCCGTTCTATTCACTCATGGTTGAACATGGAGATATTTTCTCTACTTCAATCGGAATTAACATGCATTCCACTGATGTTGATGAGCTTATTCATAGCCTTGACAATTTTTCCCAAGACGATTCTCGTTTTATGGAGGGAG…
>PQ158568 [organism=Tachypleus tridentatus marnavirus 1] Tachypleus tridentatus marnavirus 1 genome
GCAGAAGAAGGAGGAACCTGTACCAATGCGTGAACTCTCAGTTAATAATACTGTGTGGGAGACGTATTTTAAAAAGAGTGTGCAATATGATACTACGGCTCGGCCAACACATTACAAACACTTTATCCCTCGATTTATGCACGATTGTATACGACTCTATGATGGTACCAAGTTTATACATGGAATTCCCTATAAGGGTCAATATTACCTCTTCCCCTCACATTTCTTTATGGATGGTGTGTGGGAAAAACGCTACAGACTAATAGATCATGACCTGACCATGGATATGACTATAACATTGGATCAAACCGCTATCTTTAAAAGCAGTGACGACGATGTGTGTCTAGTATTGATTTCAGACTTACCACCTACTCGGGATTATTCAGGATATTTTTTAGA…
>PQ158569 [organism=Tachypleus tridentatus narna-like virus 1] Tachypleus tridentatus narna-like virus 1 segment 1 genome
CTCCGGACTAAGGCCCGAGTCACTGTTACAGGGGCTGCCTGTTGGGAATCCAACAGAGCCCAGGGCGGTACAGCCCAGGCCGTTTTGGACCTTATGTCCAAATACGACGACATGCCGATCCCCTTGTTAGACATGGAGACCGGATCCGTTATCAAATACCTTCCGAAGGACGGATTTGATTCTATAGGCAGTGCAATGTTCTTTGCATGTCTATCTGAGGTCCTCCAGACTCCTCTGGAAGATCTCAAGAAGGTATTCCTCACTGTGGTGAGAGAACCTTCGAAAGCTCGTGTCGTTACAAAAGGACACGCAGCACTTAAGATCGTGTTAGACACGGTCTCAAAGATATGCTCTTACCCCCTCCAGAAGGGAGTCAAGAGCTCTGAATCCGGGATGGGG…
>PQ158570 [organism=Tachypleus tridentatus narna-like virus 1] Tachypleus tridentatus narna-like virus 1 segment 2 genome
CTACGTACTCGCCTACAAGGGCGGTTCGTATCGACGCATCTATGCGACAGCGGTCGCAGAGATGAGAGAATACCTGTACTCTCTGGAAAGAGGCGTACAGAGTGCCCCCATCTTGTGCCCAAGACTGAGGGAAAAGCAAGAGTACTTTCACGGTACGTTTGCTGAAAAGGTATTTATACCTAAGGCTGGCGGTGTTCTAAACACCGACACGCCACCTCCTCCTCTCTACGAGATGACTGGAGGTCAGAACCGATATCAAAATTATGAAAACCGGTTATTGCGAACACGTCACGTGGTGACGCGTAAGCAAGCGCAAGTGGAGTGGGCGCATACGCGCCGACTCCAGTCGATCTTCTACTCCCTGTACAGGGAGATGAAGACGTTCGAAGAGATCGACAA…
